# Supplementary material for: Phylogeographic patterns of a lower intertidal isopod in the Gulf of California and the Caribbean and comparison with other intertidal isopods
Source: Ecol Evol. 2016 Dec 20;7(1):346–57. doi: 10.1002/ece3.2599 (PMC5214745; doi:10.1002/ece3.2599)
Supplement: Supplementary file 4 [file ECE3-7-346-s004.nex]

#NEXUS 

BEGIN DATA;
	DIMENSIONS  NTAX=92 NCHAR=463;
	FORMAT DATATYPE=DNA  MISSING=? GAP=- ;
MATRIX
[                           10        20        30        40        50        60        70        80        90        100       110       120       130       140       150       160       170       180       190       200       210       220       230       240       250       260       270       280       290       300       310       320       330       340       350       360       370       380       390       400       410       420       430       440       450       460 ]
[                           .         .         .         .         .         .         .         .         .         .         .         .         .         .         .         .         .         .         .         .         .         .         .         .         .         .         .         .         .         .         .         .         .         .         .         .         .         .         .         .         .         .         .         .         .         .   ]

EXP_12S            gggggggggtgaaatcccccccggtgggtggtggacccctttaaaaaaaccccttgagatataccgggattagataccccg-tatacaaaggtgactaggga-ggggggtagtaacggttatggaccccaaacccaaagaacttgggggcagcctatccagctagaggagcctgccccgtgaccgataccacccgataaccccaaccccccgcatgtctgtataccgccgtctaacctctagccacaaggttgaggtggatgggccc-ccccccaagacaggtctaggtgcaatgtatcg-gggggaggcggtgggttacattcc--ttatgggggggaccccccc-cccaggggggggggaaaaagggatttatgtttgcgggggggttggatgcctttt--------------------------------------------------------------   [394]
EXK_12S            gggggggggtgaaatcccccccggtgggtgggggatt-cttcggcctaaccccccggcatacaccgggattaaataccccgctatacgggggaaaccaggat-ggggggtagtaacggctatgacccccaaacccaaaaaacttggcggcagcccatccagctaaaggagcctgccccgtaaccaataccacccgataaccccaaccccccgcatgtttgtataccgccgcctaacctctagccacaaggttggggtggatgggccc-cccaccaaggcaggtcaaggtgcaccgtatcg-ggggggggaggtgggttacattcc--ccgtggggggaaccccccc-cccaggggggggggaaaaatgtttttttttttcccgggggtttaaacccccccc-ccaaaaagccctggggcgttttaattttcccccttcctttttttaaaatttaaaaaaatt-   [454]
Ebra7              gggggggagtgaaatcccccctctatgcagggcacttctgtgagcctaaccccccaacataaaccgggattagataccccgctatatgggggaggtttg-ag-ggggggtagtaacggctaggtcccccaaacccaaagaacttggcggcagcccacccaactagaggagcctgccccataaccgacaccacccgttagc-ccaaccccccgcatgtttgtataccgccgtctaatctttagcccccaggctaaggtgtaaaggaga-ccccctaagacaggtcgaggtgcagcgcattg-gggggaggaggtgggctacagttccattg-ggagcagaccccccttatataggggaggggcaagatggatttagaggtaccggggggtcagtaccccccc-gcgaattggatttgggccgtgtacatatcgcccgtcactctcaataaacttgagataagtc   [456]
Ebra9              gggggggagtgaaatcccccctctatgcagggcatttctgtgagcctaaccccccaacataaaccgggattagataccccgctatatgggggaggtttg-ag-ggggggtagtaacggctaggtcccccaaacccaaagaacttggcggcagcccacccaactagaggagcctgccccataaccgacaccacccgttagc-ccaaccccccgcatgtttgtataccgccgtctaatctttagcccccaggctaaggtgtaaaggaga-ccccctaagacaggtcgaggtgcagcgcattg-gggggaggaggtgggctacagttccattg-ggagcagaccccccttatataggggaggggcaagatggatttagaggtaccggggggtcagtaccccccc-gcgaattggatttgggccgtgtacatatcgcccgtcactctcaataaacttgagataagtc   [456]
CAR_38_5           -----------------------------------------------------------taaaccgggattagataccccgctatatgggggaggttagaag-ggggggtagtaacggttaggccccccaaacccaaagaacttggcggcagcccacccaactagaggagcctgccccgtaaccgataccacccgttagc-ccaacctcccgtgtgtatgtataccgccgtctaatctttaacccctaagttaaggtaaaaaggtaa-ccccctaagacaggtcgaggtgcagcgtattg-ggagggggaggtgggctacagttcctctg-tgagcagacccccctttgataggggaggggcaagatggatttagaggtaccggggggtcagtaccccccc-gcgaattggatttgggccgtgtacatatcgcccgtcactctcaacaaacttgagat-----   [393]
EXCAR8_1           -----------------------------------------------------------taaaccgggattagataccccgctatatggagggggttcgaaa-ggggggtagtaacggctaggttccccaaacccaaagaacttggcggcagcttacccaactagaggagcctgccccgtaaccgatatcacccgttagt-ttgaccttccgtatgtttgtataccgccgtctaatctttaacttccaagttaaggtagcaaggtta-cctcttaagacaggtcgaggtgcagcgtatcg-gaaggaggaggtgggctacaattccgctg-gtagcagacttttct-gttataggagaaggcaagatggatttagaggtatcggggggttagtatcccccc-gtgaattggatttaagccgtgtacatatcgcccgtcactctcaacaaacttgagat-----   [392]
Exci1_3_4_Tulum    AAGGGGGGGTGAAATCCCCTTTTTATAGAGAATAGCTTTTCGGGCTTAACCCTCCAGGATAAACCGGGATTAGATACCCCGCTATATGGAGAGGGTTCGTAA-GGGGGGTAGTAACGGCTAGGTCCCCCAAACCCAAAGAACTTGGCGGCAGCTTACCCAACTAGAGGAGCCTGCCCCGTAACCGATACCACCCGTTAGT-TTGACCTTCCGTATGTTTGTATACCGCCGTCTAATCTTTAACTTCTAGGTTAAGGTAGCAAGGCCA-CCCCCTAAGACAGGTCGAGGTGCAGCGTATCG-GAAGGTGGAGGTGGGCTACAATTCCTCTG-GTAGCAGACTTTTCT-ATTATAGGAGAAGGCAAGATGGATTTAGAGGTACCGGGGGGTTAATACCCCCCC-GCGAATTGGATTTAAGCCGTGTACATATCGCCCGTCACTCTCAATAAACTTGAGATA----   [452]
BCA9E._br          -------------------------------------------------------------------------------------atggagagggttcgtaa-ggggggtagtaacggctaggtcccccaaacccaaagaacttggcggcagcttacccaactagaggagcctgccccgtaaccgataccacccgttaat-ttgaccttccgtatgtttgtataccgccgtctaatctttaacttctaggttaaggtagcaaggtca-ccccctaagacaggtcgaggtgcagcgtatcg-gaaggtggaggtgggctacaattcctttg-gtagcagactttttt-attatagaagaaggcaagatggatttagaggtaccggggggttagtaccccccc-gcgaattggatttaagccgtgt---------------------------------------   [332]
BCA15E._b          -------------------------------------------------------------------------------------atggagagggttcgtaa-ggggggtagtaacggctaggtcccccaaacccaaagaacttggcggcagcttacccaactagaggagcctgccccgtaaccgataccacccgttaat-ttgaccttccgtatgtttgtataccgccgtctaatctttaacttctaggttaaggtagcaaggtca-ccccctaagacaggtcgaggtgcagcgtatcg-gaaggtggaggtgggctacaattcctttg-gtagcagactttttt-attatagaagaaggcaagatggatttagaggtaccggggggttagtaccccccc-gcgaattggatctaagccgtgt---------------------------------------   [332]
BCA5E._br          -------------------------------------------------------------------------------------atggagagggttcgtaa-ggggggtagtaacggctaggtcccccaaacccaaagaacttggcggcagcttacccaactagaggagcctgccccgtaaccgataccacccgttaat-ttgaccttccgtatgtttgtataccgccgtctaatctttaacttctaggttaaggtagcaaggtta-ccccctaagacaggtcgaggtgcagcgtatcg-gaaggtggaggtgggctacaattcctttg-gtagcagactttttt-attatagaaaaaggcaagatggatttagaggtaccggggggttagtaccccccc-gcgaattggatttaagccgtgt---------------------------------------   [332]
SHMY7E._b          -------------------------------------------------------------------------------------atggagagggttcgtaa-ggggggtagtaacggctaggtcccccaaacccaaagaacttggcggcagcttacccaactagaggagcctgccccgtaaccgataccacccgttagt-ttgaccttccgtatgtttgtataccgccgtctaatctttaacttttaggttaaggtagcaaggcca-ccccctaagacaggtcgaggtgcagcgtatcg-gaaggtggaggtgggctacaattcctctg-gtagcagacttttct-attataggagaaggcaagatggatttagaggtaccggggggttaataccccccc-gcgaattggatttaagccNNNN---------------------------------------   [332]
SHMY4E._b          -------------------------------------------------------------------------------------atggagagggttcgtaa-ggggggtagtaacggctaggtcccccaaacccaaagaacttggcggcagcttacccaactagaggagcctgccccgtaaccgataccacccgttagt-ttgaccttccgtatgtttgtataccgccgtctaatctttaacttttaggttaaggtagcaaggcca-ccccctaagacaggtcgaggtgcagcgtatcg-gaaggtggaggtgggctacaattcctctg-gtagcagacttttct-attataggagaaggcaagatggatttagaggtaccggggggttaataccccccc-gcgaattggatttaagccgtgt---------------------------------------   [332]
MCQ11E._b          -------------------------------------------------------------------------------------atggagagggttcgtaa-ggggggtagtaacggctaggtcccccaaacccaaagaacttggcggcagcttacccaactagaggagcctgccccgtaaccgataccacccgttagt-ttgaccttccgtatgtttgtataccgccgtctaatctttaacttctaggttaaggtagcaaggcca-ccccctaagacaggtcgaggtgcagcgtatcg-gaaggtggaggtgggctacaattcctctg-gtagcagacttttct-attataggagaaggcaagatggatttagaggtaccggggggttaataccccccc-gcgaattggatttaagccgtgt---------------------------------------   [332]
MCQ6E._br          -------------------------------------------------------------------------------------atggagagggttcgtaa-ggggggtagtaacggctaggttccccaaacccaaagaacttggcggcagcttacccaactagaggagcctgccccgtaaccgataccacccgttagt-ttgaccttccgtatgtttgtataccgccgtctaatctttaacttctaggttaaggtagcaaggcca-ccccctaagacaggtcgaggtgcagcgtatcg-gaaggtggaggtgggctacaattcctctg-gtagcagacttttct-attataggagaaggcaagatggatttagaggtaccggggggttaataccccccc-gcgaattggatttaagccgtgt---------------------------------------   [332]
MCQ2E._br          -------------------------------------------------------------------------------------atggagagggttcgtaa-ggggggtagtaacggctaggttccccaaacccaaagaacttggcggcagcttacccaactagaggagcctgccccgtaaccgataccacccgttagc-ttgaccttccgtatgtttgtataccgccgtctaatctttaacttctaggttaaggtagcaaggcca-ccccctaagacaggtcgaggtgcagcgtatcg-gaaggtggaggtgggctacaattcctctg-gtagcagacttttct-attataggagaaggcaagatggatttagaggtaccggggggttaataccccccc-gcgaattggatttaagccgtgt---------------------------------------   [332]
BCA10E._b          -------------------------------------------------------------------------------------atggagagggttcgtaa-ggggggtagtaacggctaggtcccccaaacccaaagaacttggcggcagcttacccaactagaggagcctgccccgtaaccgataccacccgttagt-ttgaccttccgtatgtttgtataccgccgtctaatctttaacttctaggttaaggtagcaaggcca-ccccttaagacaggtcgaggtgcagcgtatcg-gaaggtggaggtgggctacaattcctctg-gtagcagacttttct-attataggagaaggcaagatggatttagaggtaccggggggttaataccccccc-gcgaattggatttaagccgtgt---------------------------------------   [332]
SHMY2E._b          -------------------------------------------------------------------------------------atggagagggttcgtaa-ggggggtagtaacggctaggtcccccaaacccaaagaacttggcggcagcttacccaactagaggagcctgccccgtaaccgataccacccgttagt-ttgaccttccgtatgtttgtataccgccgtctaatctttaacttctaggttaaggtagcaaggcca-ccccctaagacaggtcgaggtgcagcgtatcg-gaaggtggaggtgggctacaattcctctg-gtagcagacttctct-attataggagaaggcaagatggatttagaggtaccggggggttaataccccccc-gcgaattggatttaagccgtgt---------------------------------------   [332]
MCQ8E._br          -------------------------------------------------------------------------------------atggagagggttcgtaa-ggggggtagtaacggctaggacccccaaacccaaagaacttggcggcagcttacccaactagaggagcctgccccgtaaccgataccacccgttagt-ttgaccttccgtatgtttgtataccgccgtctaatctttaacttctaggttaaggtagcaaggcca-ccccctaagacaggtcgaggtgcagcgtatcg-gaaggtggaggtgggctacaattcctctg-gtagcagacttttct-attataggagaaggcaagatggatttagaggtaccggggggttaataccccccc-gcgaattggatttaagccgtgt---------------------------------------   [332]
SHMY9E._b          -------------------------------------------------------------------------------------atggagagggttcgtaa--gggggtagtaacggctaggtcccccaaacccaaagaacttggcggcagcttacccaactagaggagcctgccccgtaaccgataccacccgttagt-ttgaccttccgtatgtttgtataccgccgtctaatctttaacttttaggttaaggtagcaaggcca-ccccctaagacaggtcgaggtgcagcgtatcg-gaaggtggaggtgggctacaattcctctg-gtagcagacttttct-attataggagaaggcaagatggatttagaggtaccggggggttaataccccccc-gcgaattggatttaagccgtgt---------------------------------------   [331]
BCA11E._b          -------------------------------------------------------------------------------------atggagagggttcgtaa-ggggggtagtaacggctaggtcccccaaacccaaagaacttggcggcagcttacccaactagaggagcctgccccgtaaccgataccacccgttagt-ttgaccttccgtatgtttgtataccgccgtctaatctttaacttctaggttaaggtagcaaggtca-ccccctaagacaggtcgaggtgcagcgtatcg-gaaggtggaggtgggctacaattcctctg-gtagcagacttttttaattatagaagaaggcaagatggatttagaggtaccggggggttagtaccccccc-gcgaattggatttaagccgtgt---------------------------------------   [333]
SELM7E._b          -------------------------------------------------------------------------------------atgaagggggttcgaaa-ggggggtagtaacggttaggttccccaaacccaaagaacttggcggcagcctacccaactagaggagcctgccccgtaaccgataccacccgttaat-ttgaccttttgtatgtttgtataccgccgtctaatctttaacttctaggttaaggtgctaaggtaa-ccccctaagacaggtcgaggtgcagcgtatca-gaaggggaaggtgggctacaattccattg-gtagcagacccctta-attata-gggggggcaagatggatttagaggtaccggggggtcaacatcccctc-gcgaattggatttaggccgtg----------------------------------------   [330]
XBS9E._br          -------------------------------------------------------------------------------------atgaagggggttcgaaa-ggggggtagtaacggttaggttccccaaacccaaagaacttggcggcagcctacccaactagaggagcctgccccgtaaccgataccacccgttaat-ttgaccttttgtatgtatgtataccgccgtctaatctttaacttctaggttaaggtgctaaggtaa-ccccctaagacaggtcgaggtgcagcgtatca-gaaggggaaggtgggctacaattccattg-gtagcagacccctta-attataggggggggcaagatggatttagaggtaccggggggtcaacatcccctc-gcgaattggatttaggccgtgt---------------------------------------   [332]
ADE1E._br          -------------------------------------------------------------------------------------atgaagggggttcgaaa-ggggggtagtaacggttaggttccccaaacccaaagaacttggcggcagcctacccaactagaggagcctgccccgtaaccgataccacccgttaat-ttgaccttttgtatgtttgtataccgccgtctaatctttaacttctaggttaaggtgctaaggtaa-ccccctaagacaggtcgaggtgcagcgtatca-gaaggggaaggtgggctacaattccattg-gtagcagacccctta-attataggggggggcaagatggatttagaggtaccggggggtcaacatcccccc-gcgaattggatttaggccgtgt---------------------------------------   [332]
BS4E._bra          -------------------------------------------------------------------------------------atgaagggggttcgaaa-ggggggtagtaacggttaggttccccaaacccaaagaacttggcggcagcctacccaactagaggagcctgccccgtaaccgataccacccgttaat-ttgaccttttgtatgtttgtataccgccgtctaatctttaacttctaggttaaggtgctaaggtaa-ccccctaagacaggtcgaggtgcagcgtatca-gaaggggaaggtgggctacaattccattg-gtagcagacccctta-attata-gggggggcaagatggatttagaggtaccggggggtcaacatcccctc-gcgaattggatttaggccgtgt---------------------------------------   [331]
SELM19             -------------------------------------------------------------------------------------NtgaNggggNttcgaaa-ggggggtNNtaacggttaggttccccaaacccaaagaacttggcggcagcctacccaactagaggagcctgccccgtaaccgataccacccgttaat-ttgaccttttgtatgtttgtataccgccgtctaatctttaacttctaggttaaggtgctaaggtaa-ccccctaagacaggtcgaggtgcagcgtatca-gaaggggaaggtgggctacaattccattg-gtagcagacccctta-attata-gggggggcaagatggatttagaggtaccggggggtcaacatcccctc-gcgaattggatttaggccgtgt---------------------------------------   [331]
SELM20             -------------------------------------------------------------------------------------Ntgaagggggttcgaaa-ggggggtagtaacggttaggttccccaaacccaaagaacttggcggcagcctacccaactagaggagcctgccccgtaaccgataccacccgttaat-ttgaccttttgtatgtttgtataccgccgtctaatctttaacttctaggttaaggtgctaaggtaa-ccccctaagacaggtcgaggtgcagcgtatca-gaaggggaaggtgggctacaattccattg-gtagcagacccctta-attata-gggggggcaagatggatttagaggtaccggggggtcaacatcccctc-gcgaattggatttaggccgtgt---------------------------------------   [331]
SELM16             -------------------------------------------------------------------------------------atgaagggggttcgaaa-ggggggtagtaacggttaggttccccaaacccaaagaacttggcggcagcctacccaactagaggagcctgccccgtaaccgataccacccgttaat-ttgaccttttgtatgtttgtataccgccgtctaatctttaacttctaggttaaggtgctaaggtaa-ccccctaagacaggtcgaggtgcagcgtatca-gaaggggaaggtgggctacaattccattg-gtagcagacccctta-attata-gggggggcaagatggatttagaggtaccggggggtcaacatcccctc-gcgaattggatttaggccgtgN---------------------------------------   [331]
SELM17             -------------------------------------------------------------------------------------atgaagggggttcgaaa-ggggggtagtaacggttaggttccccaaacccaaagaacttggcggcagcctacccaactagaggagcctgccccgtaaccgataccacccgttaat-ttgaccttttgtatgtttgtataccgccgtctaatctttaacttctaggttaaggtgctaaggtaa-ccccctaagacaggtcgaggtgcagcgtatca-gaaggggaaggtgggctacaattccattg-gtagcagacccctta-attata-gggggggtaagatggatttagaggtaccggggggtcaacatcccctc-gcgaattggatttaggccgtgt---------------------------------------   [331]
SELM11E.           -------------------------------------------------------------------------------------atgaagggggttcgaaa-ggggggtagtaacggttaggttccccaaacccaaagaacttggcggcagcctacccaactagaggagcctgccccgtaaccgataccacccgttaat-ttgaccttttgtatgtttgtataccgccgtctaatctttaacttctaggttaaggtgctaaggtaa-ccccctaagacaggtcgaggtgcagcgtatca-gaaggggaaggtgggctacaattccattg-gtagcggacccctta-attata-gggggggcaagatggatttagaggtaccggggggtcaacatcccctc-gcgaattggatttaggccgtgt---------------------------------------   [331]
SELM6E._b          -------------------------------------------------------------------------------------atgaagggggttcgaag-ggggggtagtaacggttaggttccccaaacccaaagaacttggcggcagcctacccaactagaggagcctgccccgtaaccgataccacccgttaat-ttgaccttttgtatgtttgtataccgccgtctaatctttaacttctaggttaaggtgctaaggtaa-ccccctaagacaggtcgaggtgcagcgtatca-gaaggggaaggtgggctacaattccattg-gtagcagacccctta-attata-gggggggcaagatggatttagaggtaccggggggtcaacatcccctc-gcgaattggatttaggccgtgt---------------------------------------   [331]
XBS4E._br          -------------------------------------------------------------------------------------atgaagggggttcgaaa-ggggggtagtaacggttaggttccccaaacccaaagaacttggcggcagcctacccaactagaggagcctgccccgtaaccgataccacccgttaat-ttgaccttttgtatgtttgtataccgccgtctaatctttaacttctaggttaaggtgttaaggtaa-ccccctaagacaggtcgaggtgcagcgtatca-gaaggggaaggtgggctacaattccattg-gtagcagacccctta-attata-gggggggcaagatggatttagaggtaccggggggtcaacatcccctc-gcgaattggatttaggccgtgt---------------------------------------   [331]
SELM10E.           -------------------------------------------------------------------------------------atgaagggggttcgaaa-ggggggtagtaacggttaggttccccaaacccaaagaacttggcggcagcctacccaactagaggagcctgccccgtaaccgataccacccgttaat-ttgaccttttgtatgtttgtataccgccgtctaatctttaacttctaggttaaggtgctaaggtaa-ccccctaagacaggtcgaggtgcagcgtatca-gaaggggaaggtgggctacaatttcattg-gtagcagacccctta-attata-gggggggcaagatggatttagaggtaccggggggtcaacatcccctc-gcgaattggatttaggccgtgt---------------------------------------   [331]
SELM23             -------------------------------------------------------------------------------------atgaagggggttcgaaa-ggggggtagtaacggttaggttccccaaacccaaagaacttggcggcagcctacccaactagaggagcctgccccgtaaccgataccacccgttaat-ttgaccttttgtatgtttgtataccgccgtctaatctttaacttctaggttaaggtgctaaggtaa-ccccctaagacaggtcgaggtgcagcgtatca-gagggggaaggtgggctacaatttcattg-gtagcagacccctta-attata-gggggggcaagatggatttagaggtaccggggggtcaacatcccctc-gcgaattggatttaggccgtgt---------------------------------------   [331]
ADE16E._b          -------------------------------------------------------------------------------------atgaagggggttcgaaa-ggggggtagtaacggttaggttccccaaacccaaagaacttggcggcagcctacccaactagaggagcctgccccgtaaccgataccacccgttaat-ttgaccttttgtatgtttgtataccgccgtctaatctttaacttctaggttaaggtgctaaggtaa-ccccctaagacaggtcgaggtgcagcgtatca-gaaggggaaggtgggctacaattccattg-gtagcagacccctta-attata-gggggggcaagatggatttagaggtaccggggggtcaacatcccccc-gcgaattggatttaggccgtgt---------------------------------------   [331]
ADE10E._b          -------------------------------------------------------------------------------------NNgaagggggttcgaaa-ggggggtagtaacggttaggttccccaaacccaaagaacttggcggcagcctacccaactagaggagcctgccccgtaaccgataccacccgttaat-ttgaccttttgtatgtttgtataccgccgtctaatctttaacttctaggttaaggtgctaaggtaa-ccccctaagacaggtcgaggtgcagcgtatca-gaaggggaaggtgggctacaattccattg-gtagcagacccctta-attata-gggggggcaagatggatttagaggtaccggggggtcaacatcccccc-gcgaattggatttaggccgtgt---------------------------------------   [331]
ADE15E._b          -------------------------------------------------------------------------------------atgaagggggttcgaaa-ggggggtagtaacggttaggttccccaaacccaaagaacttggcggtagcctacccaactagaggagcctgccccgtaaccgataccacccgttaat-ttgaccttttgtatgtttgtataccgccgtctaatctttaacttctaggttaaggtgctaaggtaa-ccccctaagacaggtcgaggtgcagcgtatca-gaaggggaaggtgggctacaattccattg-gtagcagacccctta-attata-gggggggcaagatggatttagaggtaccggggggtcaacatcccccc-gcgaattggatttaggccgtgt---------------------------------------   [331]
BS11E._br          -------------------------------------------------------------------------------------atgaagggggttcgaaa-ggggggtagtaacggttaggttccccaaacccaaagaacttggcggcagcctacccaactagaggagcctgccccgtaaccgataccacccgttaat-ttgaccttttgtatgtttgtataccgccgtctaatctttaacttctaggttaaggtgctaaggtaa-ccctttaagacaggtcgaggtgcagcgtatca-gaaggggaaggtgggctacaattccattg-gtagcagacccctta-attata-gggggggcaagatggatttagaggtaccggggggtcaacatcccctc-gcgaattggatttaggccgtgt---------------------------------------   [331]
XBS8E._br          -------------------------------------------------------------------------------------atgaagggggttcgaaa-ggggggtagtaacggttaggttccccaaacccaaagaacttggcggcagcctacccaactagaggagcctgccccgtaaccgataccacccgttaat-ttgaccttttgtatgtatgtataccgccgtctaatctttaacttctaggttaaggtgctaaggtaa-ccccctaagacaggtcgaggtgcagcgtatca-gaaggggaaggtgggctacaattccattg-gtagcagacccctta-attata-gggggggcaagatggatttagaggtaccggggggtcaacatcccctc-gcgaattggatttaggccgtgt---------------------------------------   [331]
SELM22             -------------------------------------------------------------------------------------atgaagggggttcgaaa-ggggggtagtaacggttaggttccccaaacccaaagaacttggcggcagcctacccaactagaggagcctgccccgtaaccgataccacccgttaat-ttgaccttttgtatgtatgtataccgccgtctaatctttaacttctaggttaaggtgctaaggtaa-ccccctaagacaggtcgaggtgcagcgtatca-gaaggggaaggtgggctacaattccattg-gtagcagacccctta-attata-gggggggcaagatggatttagaggtaccggggagtcaacatcccctc-gcgaattggatttaggccgtgt---------------------------------------   [331]
SELM14             -------------------------------------------------------------------------------------Ntgaagggggttcgaaa-ggggggtagtaacggttaggttccccaaacccaaagaacttggcggcagcctacccaactagaggagcctgccccgtaaccgataccacccgttaat-ttgaccttttgtatgtatgtataccgccgtctaatctttaacttctaggttaaggtgctaaggtaa-ccccctaagacaggtcgaggtgcagcgtatca-gaaggggaaggtgggctacaattctattg-gtagcagacccctta-attata-gggggggcaagatggatttagaggtaccggggggtcaacatcccctc-gcgaattggatttaggccgtgt---------------------------------------   [331]
SELM18             -------------------------------------------------------------------------------------atgaagggggttcgaaa-ggggggtagtaacggttaggttccccaaacccaaagaacttggcggcagcctacccaactagaggagcctgccccgtaaccgataccacccgttaat-ttgaccttttgtatgtatgtataccgccgtctaatctttaacttctaggttaaggtgctaaggtaa-ccccctaagacaggtcgaggtgcagcgtatca-gaaggggaaggtgggctacaattctattg-gtagcagacccctta-attata-gggggggcaagatggatttagaggtaccggggggtcaacatcccctc-gcgaattggatttaggccgtgt---------------------------------------   [331]
BS1E._bra          -------------------------------------------------------------------------------------atgaagg-ggttcgaaa-ggggggtagtaacggttaggttccccaaacccaaagaacttggcggcagcctacccaactagaggagcctgccccgtaaccgataccacccgttaat-ttgaccttttgtatgtttgtataccgccgtctaatctttaacttctaggttaaggtgctaaggtaa-ccccctaagacaggtcgaggtgcagcgtatca-gaaggggaaggtgggctacagtttcattg-gtagcagacccctta-attata-gggggggcaagatggatttagaggtaccggggggtcaacatcccctc-gcgaattggatttaggccgtgt---------------------------------------   [330]
SELM12E.           -------------------------------------------------------------------------------------atgaagggggttcgaaa-ggggggtagtaacggttaggttccccaaacccaaagaacttggcggcagcctacccaactagaggagcctgccccgtaaccgataccacccgttaat-ttgaccttttgtatgtatgtataccgccgtctaatctttaacttctaggttaaggtgctaaggtaa-ccccctaagacaggtcgaggtgcagcgtatca-gaaggggaaggtgggctacaattctattg-gtagcagacccctta-attataggggggggcaagatggatttagaggtaccggggggtcaacatcccctc-gcgaattg-atttaggNNNNNN---------------------------------------   [331]
EX270_1            -----------------------------------------------------------taaaccgggattagataccccgttatatagggggggtttaaag-ggggggtagtaacggctatggtccccaaacccaaagaacttggcggcagctcacccaactagaggaacctgccccgtaaccgataccacccgttagc-ccaaccctccatatgtatgtataccgccgtctaacctttaacttctaggttaaggtgatatggttg-cccacaaagacaggtcgaggtgcagcgtattg-ggggggggaggtgggttacaatcc--ctatggggcggaccccttc-tttacagggggggttaagatggatttagaggtagcggggggttaatatccccct-gtgaattggatttgggccgtgtacatatcgcccgtcactctcaataaacttgagat-----   [391]
EX124_1            -----------------------------------------------------------taaaccgggattagataccccgttatatagggggggtttgaag-ggggggtagtaacggctatggtccccaaacccaaagaacttggcggcagctcacccaactagaggaacctgccccgtaaccgataccacccgttagc-cccacctcccatatgtatgtataccgccgtctaacctttaacttctaggttaaggtgatatggttg-cccacaaagacaggtcgaggtgcagcgtattg-ggagggggaggtgggttacaatcc--ctatggggcggatccctccctttgcggggggggttaagatggatttagaggtagcggggggttagtatcccccc-gtgaattggatttgggccgtgtacatatcgcccgtcactctcaataaacttgagat-----   [392]
CAR15_1            -----------------------------------------------------------taaaccgggattagataccccgctatatagggggggtttgaag-ggggggtagtaacggctatggtccccaaacccaaagaacttggcggcagcctacccaactagaggaacctgccccataaccgataccacccgttaac-ccaaccccctatatgtttgtataccgccgtctaacctttaactactaggttaaggtggaatggtcc-cccattaagacaggtcgaggtgcagcgcattg-gggggaggaggtgggttacagtcc--ccatggggcggaccttctt-tttatagggaaggctaagatggatttagaggtagcgtggggtcaatacccccac-gtgaattggatttaggccgtgtacatatcgcccgtcactctcaataaatttgagat-----   [391]
LB1E._bra          -------------------------------------------------------------------------------------atggagggggtttgaaa-ggggggtagtaccggctatggcccccaaacccaaaggacttggcggcagcccacccaactagaggagcctgccccataaccgatatcacccgttaac-ccaaccttccatatgtttgtataccgccgtctaacctttaaccttcaggttaaggtggaaaggaga-ccccctaagacaggtcgaggtgcagcgcattg-ggaggaggaggtgggctacagttctattattgagcggatctttct-cttatagggaagactaagatggatttagaggtagcggggggtcaatacctcccc-gtgaattggatttgggccgtgt---------------------------------------   [333]
prco6E._b          -------------------------------------------------------------------------------------atggagggggtttgaaa-ggggggtagtaccggctatggcccccaaacccaaaggacttggcggcagcccacccaactagaggagcctgccccataaccgataccacccgttaac-ccaaccttccatatgtttgtataccgccgtctaacctttaaccttcaggttaaggtggaaaggaga-ccccctaagacaggtcgaggtgcagcgcattg-ggaggaggaggtgggctacagttctattattgagcggatctttct-cttatagggaagactaagatggatttagaggtagcggggggtcaatacctcccc-gtgaattggatttgggccNNNN---------------------------------------   [333]
prco3E._b          -------------------------------------------------------------------------------------atggagggggtttgaaa-ggggggtagtaccggctatggcccccaaacccaaaggacttggcggcagcccacccaactagaggagcctgccccataaccgataccacccgttaac-ccaaccttccatatgtttgtataccgccgtctaacctttaaccttcaggttaaggtggaaaggaga-ccccctaagacaggtcgaggtgcagcgcattg-ggaggaggaggtgggctacagttctattattgagcggatctttct-tttatagggaagactaagatggatttagaggtagcggggggtcaatacctcccc-gtgaattggatttgggccgtgt---------------------------------------   [333]
PRco13E.           -------------------------------------------------------------------------------------atggagggggtttgaaa-ggggggtagtaccggctatggcccccaaacccaaaggacttgtcggcagcccacccaactagaggagcctgccccataaccgataccacccgttaac-ccaaccttccatatgtttgtataccgccgtctaacctttaaccttcaggttaaggtggaaaggagacccccctaagacaggtcgaggtgcagcgcattg-ggaggaggaggtgggctacagttctattattgagcggatctttct-cttatagggaagactaagatggatttagaggtagcggggggtcaatacctcccc-gtgaattggatttgggccgtgt---------------------------------------   [334]
CSW16E._b          -------------------------------------------------------------------------------------atggagggggtttgaaa-ggggggtagtaccggctatggcccccaaacccaaaggacttggcggcagcccacccaactagaggagcctgccccataaccgataccacccgttaac-ccaaccttccatatgtttgtataccgccgtctaacctttaaccttcaggttaaggtggaaaggagacccccctaagacaggtcgaggtgcagcgcattg-ggaggaggaggtgggctacagttctattattgagcggatctttct-cttatagggaagactaagatggatttagaggtagcggggggtcaatacctcccc-gtgaattggatttgggccgtgt---------------------------------------   [334]
LB2E._bra          -------------------------------------------------------------------------------------atggagggggtttgaaa-ggggggtagtaccggctatggcccccaaacccaaaggacttggcggcagcccacccaactagaggagcctgccccataaccgataccacccgttaac-ccaaccttccatatgtttgtataccgccgtctaacctttaaccttcaggttaaggtggaaaggagacccccctaagacaggtcgaggtgcagcgcattg-ggaggaggaggtgggctacagttctattattgagcggatctttct-cttatagggaagactaagatggatttagaggtagcggggggtcagtacctcccc-gtgaattggatttgggccgtgt---------------------------------------   [334]
Prco4E._b          -------------------------------------------------------------------------------------atggagggggtttgaaa-ggggggtagtaccggctatggcccccaaacccaaaggacttggcggcagcccacccaactagaggagcctgccccataaccgataccacccgctaac-ccaaccttccatatgtttgtataccgccgtctaacctttaaccttcaggttaaggtggaaaggagacccccctaagacaggtcgaggtgcagcgcattg-ggaggaggaggtgggctacagttctattattgagcggatctttct-cttatagggaagactaagatggatttagaggtagcggggggtcagtacctcccc-gtgaattggatttgggccgtgt---------------------------------------   [334]
lb5E._bra          -------------------------------------------------------------------------------------atggagggggtttgaaa-ggggggtagtaccggctatggcccccaaacccaaaggacttggcggcagcccacccaactagaggagcctgccccataaccgataccacccgttaac-ccaaccttccatatgtttgtataccgccgtctaacctttaaccttcaggttaaggtggaaaggagacccccctaagacaggtcgaggtgcagcgcattg-ggaggaggaggtgggctacagttctactattgagcggatctttct-cttatagggaagactaagatggatttagaggtagcggggggtcaatacctcccc-gtgaattggatttgggccgtgt---------------------------------------   [334]
CSW5E._br          -------------------------------------------------------------------------------------atggagggggtttaaaa-ggggggtagtaccggctatggcccccaaacccaaaggacttggcggcagcccacccaactagaggagcctgccccataaccgataccacccgttaac-ccaaccttccatatgtttgtataccgccgtctaacctttaaccttcaggttaaggtggaaaggagacccccctaagacaggtcgaggtgcagcgcattg-ggaggaggaggtgggctacagttctattattgagcggatctttct-cttatagggaagactaagatggatttagaggtagcggggggtcaatacctcccc-gtgaattggatttgggccgtgt---------------------------------------   [334]
PRco7E._b          -------------------------------------------------------------------------------------atggagggggtttgaaa-ggggggtagtaccggctatggcccccaaacccaaaggacttggcggcagcccacccaactagaggagcctgccccataaccgataccacccgttaac-ccaaccttccatatgtttgtataccgccgtctaacctttaaccttcaggttaaggtggaaaggagacccccctaagacaggtcgaggtgcagcgcattg-gggggaggaggtgggctacagttctattattgagcggatctttct-cttatagggaagactaagatggatttagaggtagcggggggtcaatacctcccc-gtgaattggatttgggccgtgt---------------------------------------   [334]
PRco1E._b          -------------------------------------------------------------------------------------atggagggggtttgaaa-ggggggtagtaccggctatgg-ccccaaacccaaaggacttggcggcagcccacccaactagaggagcctgccccataaccgataccacccgttaac-ccaaccttccatatgtttgtataccgccgtctaacctttaaccttcaggttaaggtggaaaggagacccccctaagacaggtcgaggtgcagcgcattg-gggggaggaggtgggctacagttctattattgagcggatctttct-cttatagggaagactaagatggatttagaggtagcggggggtcaatacctcccc-gtgaattggatttgggccgtgt---------------------------------------   [333]
LB9E._bra          -------------------------------------------------------------------------------------atggagggggtttgaaagggggggtagtaccggctatggcccccaaacccaaaggacttggcggcagcccacccaactagaggagcctgccccataaccgataccacccgttaac-ccaaccttccatatgtttgtataccgccgtctaacctttaaccttcaggttaaggtggaaaggagacccccctaagacaggtcgaggtgcagcgcattg-ggaggaggaggtgggctacagttctattattgagcggatctttct-cttatagggaagactaagatggatttagaggtagcggggggtcaatacctcccc-gtgaattggatttgggccgtgt---------------------------------------   [335]
Ebra3              gggaggggggtgaaatccttcccccttgattatttaagttagggcttaaccccccaatataaaccgggattagataccccgctatatggggggggttagaaa-ggggggtagtaacggctatgtcccccaaacccaaagaacttggcggcagcccacccaactagaggagcctgtcccataaccgataccacccgttaac-ccaaccccccacatgtttgtataccgccgtctaacttttagcttttaggctaaggtgcaaaggtag-ccctggaagacaggtcgaggtgcagcgtattg-gggggaggtgatgggctacaattc--tctagtagcggacccctct-attataggggggaataagttggatttagaggtagtggggggtcaatagcctccc-atgaattggatctgggccgtgtacatatcgcccgtcactctcaataaacttgagataagtc   [455]
Ebra4              gggaggggggtgaaatccttcccccttgattatttaagttagggcttaaccccccaatataaaccgggattagataccccgctatatggggggggttagaaa-ggggggtagtaacggctatgtcccccaaacccaaagaacttggcggcagcccacccaactagaggagcctgtcccataaccgataccacccgttaac-ccaaccccccacatgtttgtataccgccgtctaacttttagcttttaggctaaggtgcaaaggtag-ccctggaagacaggtcgaggtgcagcgtattg-gggggaggtgatgggctacaattc--tctagtagcggacccctct-atcataggggggaataagttggatttagaggtagtggggggtcaatagcctccc-atgaattggatctgggccgtgtacatatcgcccgtcactctcaataaacttgagataagtc   [455]
Ebra1              gggaggggggtgaaatccttcccccttgattatttaagttagggcttaaccccccaatataaaccgggattagataccccgctatatggggggggttagaaa-ggggggtagtaacggctatgtcccccaaacccaaagaacttggcggcagcccacccaactagaggagcctgtcccataaccgataccacccgttaac-ccaaccccccacatgtttgtataccgccgtctaacttttagcttttaggctaaggtgcaaaggtag-ccctggaagacaggtcgaggtgcagcgtattg-gggggaggtgatgggctacaattc--tctagtagcggacccctct-atcataggggggaataagttggatttagaggtagtggggggtcaatagcccccc-atgaattggatctgggccgtgtacatatcgcccgtcactctcaataaacttgagataagtc   [455]
CAR14_1            -----------------------------------------------------------taaaccgggattagataccccgctatacgggggagtttaccaa-ggggggtagtaccggctacggcccccaaacccaaagaacttggcggccacccaccctgctagaggagcctgccccataaccgacgccacccgttagctccgacccccagtatgtttgtataccgccgtctaacccctagctacgaaggtggggtgataaggtct-ccaccaaagacaggtcgaggtgcagcggatct-gggggaggaggtgggctacagtcc--ctgtagggcgga-cccccccctgccgggggggggcaagatggatttagcagtatctgggggttatcatcccccg-gggaattggacctgggttgtgtacatatcgcccgtcactctcaacaaacttgagat-----   [392]
ECAR19_1           -----------------------------------------------------------taaaccgggattagataccccgctatacgggggagtataccaa-ggggggtagtaccggctacggcccccaaacccaaagaacttggcggccacccaccctgctagaggagcctgccccataaccgacgccacccgttagctccgacccccagtatgtttgtataccgccgtctaacccctagctacgaaggtggggtgataaggtct-ccaccaaagacaggtcgaggtgcagcggatct-gggggaggaggtgggctacagtcc--ctgtagggcgga-cccccccctgccgggggggggcaagatggatttagcagtatctgggggttatcatcccccg-gggaattggacctgggttgtgtacatatcgcccgtcactctcaacaaacttgagat-----   [392]
CAR9_1             -----------------------------------------------------------taaaccgggattagataccccgctatacgggggagtataccaa-ggggggtagtaccggctacggcccccaaacccaaagaacttggcggccacccaccctgctagaggagcctgccccataaccgacgccacccgttagtttcgacccccagtatgtttgtataccgccgtctaacccctagctacgaaggtggggtgataaggtct-ccaccaaagacaggtcgaggtgcagcggatct-gggggaggaggtgggctacagtcc--ctgtagggcgga-ccccctcctgccgggggggggcaagatggatttagcagtatctgggggttatcatcccccg-gggaattggacctgggttgtgtacatatcgcccgtcactctcaataaacttgagat-----   [392]
EX_Dzilam          GGAAGGGGGTGAAATCCCTCCCTGGCGGTAGGATCGACCGCAGGTCAAATCCCCCGGCCTAAACCGGGATTAGATACCCCGCTATACGGGGGAGTATACCAA-GGGGGGTAGTACCGGCTACGGCCCCTAAACCCAAAGAACTTGGCGGCCACCCACCCTGYTAGAGGAGCCTGCCCCATAACCGACGCCACCCGTTAGCTCCGACCCCCAGTATGTTTGTATACCGCCGTCTAACCCCTAGCTACGAAGGTGGGGTGATAAGGTYT-CCACCAAAGACAGGTCGAGGTGCAGCGGATYT-GGGGGAGGAGGTGGGCTACAGTCC--CTGTAGGGCGG-ACCCCCCCCTGCCGGGGGGGGGCAAGATGGATTTAGCAGTATCTGGGGGTTATCAT--------------------------------------------------------------------
EX_H80_1           -----------------------------------------------------------taaaccgggattagataccccgctatacggggggggtaactaa-ggggggtagtaccggctacggcccccaaacccaaagaacttggcggctgcccaccctactagaggagcctgccccataaccgacgccacccgttagctccggcccccagtatgtttgtataccgccgtctaacccctagctacgaaggtggggtggtaaggtcc-ccatcaaagacaggtcgaggtgcagcggatct-gggggaggaggtgggctacagtcc--ccgtggggcgga-cccccccctgccgggggggggcaagatggatttagcagtatccgggggttaacatccctcg-gagaatcggacctgggtcgtgtacatatcgcccgtcactctcattaaacttgagat-----   [392]
EX_H79_1           -----------------------------------------------------------taaaccgggattagataccccgctatacgggggggt-tactaa-ggggggtagtaccggctacggcccccaaacccaaagaacttggcggctacccaccctactagaggagcctgccccgtaaccgacgccacccgttagctccggcccccagtatgtttgtataccgccgtctaacccctagctacgaaggtggggtggaaaggtct-ccatcaaagacaggtcgaggtgcagcggatct-gggggaggaggtgggctacagtcc--ccgtggggcgga-ccccccccttgcgggggggggcaagatggatttagcagtatccgggggttaacatcccccg-gggaatcggacctgggtcgtgtacatatcgcccgtcactctcaacaaacttgagat-----   [391]
EX_397             -----------------------------------------------------------taaaccgggattagataccccgctatacgggggagtcccccaa-ggggggtagtatcggctacggcccccaaacccaaagaacttggcggcaacccatcctactagaggagcctgccccgtaaccgatatcacccgttaactccggcccccagtatgtctgtataccgccgtctaacccctagctacgaaggtggggtgtcaaggtcg-ccaccaaagacaggtcgaggtgcagcggatct-ggggggggtggtgggctacaatcc--ctgtggggcgga-cccccccctaccgggggggggcaagatggatttagtagtacctgggggttaacaccccctg-gggaaatgggtctgggtcgtgtacatatcgcccgtcactctcaacaaacttgagat-----   [392]
EX22_1             -----------------------------------------------------------taaaccgggattagataccccgctatacgggggagtcccccaa-ggggggtagtatcggctacggcccccaaacccaaagaacttggcggcaacccatcctactagaggagcctgccccgtaaccgatatcacccgttaactccggcccccagtatgtctgtataccgccgtctaacccctagctacgaaggtggggtgtcaaggtca-ccaccaaagacaggtcgaggtgcagcggatct-ggggggggtggtgggctacaatcc--ctgtggggcgga-cccccccctaccgggggggggcaagatggatttagtagtacctgggggttaacaccccctg-gggaaatgggtctgggtcgtgtacatatcgcccgtcactctcaacaaacttgagat-----   [392]
EX394_2            -----------------------------------------------------------taaaccgggattagataccccgctatacgggggagtcccctaa-ggggggtagtatcggctacggcccccaaacccaaagaacttggcggcaacccatcctactagaggagcctgccccgtaaccgatatcacccgttaactccggcccccagtatgtctgtataccgccgtctaacccctagctacgaaggtggggtgtcaaggtta-ccaccaaagacaggtcgaggtgcagcggatct-ggggggggtggtgggctacaatcc--ctgtggggcgga-cccccccctaccgggggggggcaagatggatttagtagtacctgggggttaacaccccctg-gggaaatgggtctgggtcgtgtacatatcgcccgtcactctcaacaaacttgagat-----   [392]
EX_405_2           -----------------------------------------------------------taaaccgggattagataccccgctatacgggggagtcccctaa-ggggggtagtatcggctacggcccccaaacccaaagaacttggcggcaacccatcctactagaggagcctgccccgtaaccgatatcacccgttaactccggcccccagtatgtctgtataccgccgtctaacccctagctacgaaggtggggtgtcaaggtca-ccaccaaagacaggtcgaggtgcagcggatct-ggggggggtggtgggctacaattc--ctgtggggcgga-cccccccctaccgggggggggcaagatggatttagtagtacctgggggttaacaccccccg-gggaaatgggtctgggtcgtgtacatatcgcccgtcactctcaacaaacttgagat-----   [392]
EX_8_2             -----------------------------------------------------------taaaccgggattagataccccgctatacgggggagtcccccaa-ggggggtagtatcggctacggcccccaaacccaaagaacttggcggcaacccatcctactagaggagcctgccccgtaaccgatatcacccgttaactccggcccccagtatgtctgtataccgccgtctaacccctagctacgagggtggggtgtcaaggtca-ccaccaaagacaggtcgaggtgcagcggatct-ggggggggtggtgggctacaatcc--ctatggggcgga-cccccccctaccgggggggggcaagatggatttagtagtacctgggggttaacaccctctg-gggaaatgggtctgggtcgtgtacatatcgcccgtcactctcaacaaacttgagat-----   [392]
EX10_2             -----------------------------------------------------------taaaccgggattagataccccgctatacgggggagtcccccaa-ggggggtagtatcggctacggcccccaaacccaaagaacttggcggcaacccatcctactagaggagcctgccccgtaaccgatatcacccgttaactccggcccccagtatgtctgtataccgccgtctaacccctagctacgagggtggggtgtcaaggtca-ccaccaaagacaggtcgaggtgcagcggatct-ggggggggcggtgggctacaatcc--ctatggggcgga-cccccccctaccgggggggggcaagatggatttagtagtacctgggggttaacaccctctg-gggaaatgggtctgggtcgtgtacatatcgcccgtcactctcaacaaacttgagat-----   [392]
EX_404_1           -----------------------------------------------------------taaaccgggattagataccccgctatacgggggagtcccctaa-ggggggtagtatcggctacggcccccaaacccaaagaacttggcggcaacccatcctactagaggagcctgccccgtaaccgatatcacccgttaactccggcccccagtatgtctgtataccgccgtctaacccctagctacgaaggtggggtgtcaaggtca-ccaccaaagacaggtcgaggtgcagcggatct-ggggggggtggtgggctacaattc--ctgtggggcgga-cccccccctaccgggggggggcaagatggatttagtactacctgagggttaacaccccctg-gggaaatgggtctgggtcgtgtacatatcgcccgtcactctcaacaaacttgagat-----   [392]
EX568_1            -----------------------------------------------------------taaaccgggattagataccccgctatacgggggagtccctcaa-ggggggtagtatcggctacggcccccaaacccaaagaacttggcggcaacccatcctactagaggagcctgccccgtaaccgatatcacccgttaactccggcccccagtatgtctgtataccgccgtctaacccctagctacgaaggtggggtgtcaaggtca-ccaccaaagacaggtcgaggtgcagcggatct-ggggggggtggtgggctacagtcc--ctgtggggcggaccccccccctaccgggggggggcaagatggatttagtagtacctgggggttaacaccccctg-gggaaatgggtctgggtcgtgtacatatcgcccgtcactctcaacaaacttgagat-----   [393]
EX599_1            -----------------------------------------------------------taaaccgggattagataccccgctatacgggggagtcccccaa-ggggggtagtatcggctacggcccccaaacccaaagaacttggcggcaacccatcctactagaggagcctgccccgtaaccgatatcacccgttaactccggcccccagtatgtctgtataccgccgtctaacccctagctacgaaggtggggtgtcaaggtca-ccaccaaagacaggtcgaggtgcagcggatct-ggggggggtggtgggctacaatcc--ctgtggggcggaccccccccctaccgggggggggcaagatggatttagtagtacctgggggttaacaccccctg-gggaaatgggtctgggtcgtgtacatatcgcccgtcactctcaacaaacttgagat-----   [393]
EX392_1            -----------------------------------------------------------taaaccgggattagataccccgctatacgggggagtcccccaa-ggggggtagtatcggctacggcccccaaacccaaagaacttggcggcaacccatcctactagaggagcctgccccgtaaccgatatcacccgttaactccggcccccagtatgtctgtataccgccgtctaacccctagctacgagggtggggtgtcaaggtca-ccaccaaagacaggtcgaggtgcagcggatctgggggggggtggtgggctacaatcc--ctatggggcgga-cccccccctaccgggggggggcaagatggatttagtagtacctgggggttaacaccctttg-gggaaatgggtctgggtcgtgtacatatcgcccgtcactctcaacaaacttgagat-----   [393]
EX574_1            -----------------------------------------------------------taaaccgggattagataccccgctatacgggggagtcccccaa-ggggggtagtatcggctacggcccccaaacccaaagaacttggcggcaacccatcctactagaggagcctgccccgtaaccgacatcacccgttaactccggcccccagtatgtctgtataccgccgtctaacccctagctacgaaggtggggtgccaaggtca-ccaccaaagacaggtcgaggtgcagcggatct-ggggggggtggtgggctacaatcc--ccgtggggcaga-cccccccctatcgggggggggcaagatggatttagcagtacctgagggttaacacccctcg-gggaaatgggtctgggtcgtgtacatatcgcccgtcactctcaacaaacttgagat-----   [392]
EX59_01            -----------------------------------------------------------taaaccgggattagataccccgctatacgggggagtccctcaa-ggggggtagtatcggctacggcccccaaacccaaagaacttggcggcaacccatcctactagaggagcctgccccgtaaccgacaccacccgttaactccggcccccagtatgtctgtataccgccgtctaacccctagctacgaaggtggggtgccaaggtca-ccaccgaagacaggtcgaggtgcagcggatct-ggggggggtggtgggctacaatcc--ccgtggggcgga-ccctcccctatcgggggggggcaagatggatttagtagtacctgagggttaacacccctcg-gggaaatgggtctgggtcgtgtacatatcgcccgtcactctcaacaaacttgagat-----   [392]
EX69_1             -----------------------------------------------------------taaaccgggattagataccccgctatacgagggagtcccctaa-ggggggtagtatcggctacgacccccaaacccaaagaacttggcggcaacccatcctactagaggagcctgccccgtaaccgatatcacccgttaactccggcccccagtatgtctgtataccgccgtctaacccctagctacgagggtggggtgtcaaggtcg-ccatcaaagacaggtcgaggtgcagcggatct-ggggggggtggtgggctacaatcc--ccgtggggcgga-cctccccctaccgggggggggcaagatggatttagtagtacctgggggtgaagacccctcg-gggaaatgggtctgggtcgtgtacatatcgcccgtcactctcaataaacttgagat-----   [392]
EX413              -----------------------------------------------------------taaaccgggattagataccccgctatacgggggagtcccccaa-ggggggtagtatcggctacgacccccaaacccaaagaacttggcggcaacccatcctactagaggagcctgccccgtaaccgatatcacccgttaactccggcccccagtatgtctgtataccgccgtctaacccctagctacgagggtggggtgccaaggtcg-ccaccaaagacaggtcgaggtgcagcggatct-ggggggggtggtgggctacaatcc--ccgtggggcgga-cccccccctatcgggggggggcaagatggatttagcagtacctgggggtgagaacccctcg-gggaaatgggtctgggtcgtgtacatatcgcccgtcactctcaacaaacttgagat-----   [392]
EX_441             -----------------------------------------------------------taaaccgggattagataccccgctatacgggggagtcccccag-ggggggtagtatcggctacggcccccaaacccaaagaacttggcggcaacccatcctactagaggagcctgccccgtaaccgacatcacccgttaactccgacccccagcatgtctgtataccgccgtctaacccctagccacgaaggtggggtgacaaggtca-ccaccaaagacaggtcgaggtgcagcgaatct-ggggggggtggtgggctacaatcc--ccgtggggcgga-cccccccctatcgggggggggcaagatggatttagtagtacctgagggttaacaccccccg-gggaaatgggcctgggttgtgtacatatcgcccgtcactctcaataaacttgagat-----   [392]
EX576_1            -----------------------------------------------------------taaaccgggattagataccccgctatacgggggagtcccccaa-ggggggtagtatcggctacggcccccaaacccaaagaacttggcggcaacccatcctactagaggagcctgccccgtaaccgacaccacccgttaactccgacccccagcatgtctgtataccgccgtctaacccctagctacgaaggtggggtgacaaggtca-ccaccaaagacaggtcgaggtgcagcggatct-ggggggggtggtgggctacaatcc--ccgtggggcgga-cccccccctatcgggggggggcaagatggatttagcagtacctgggggttaacaccccccg-gggaaatgggcctgggttgtgtacatatcgcccgtcactctcaataaacttgagat-----   [392]
EX415_1            -----------------------------------------------------------taaaccgggattagataccccgctatacgggggagtcccccaa-ggggggtagtatcggctacggcccccaaacccaaagaacttggcggcaacccatcctactagaggagcctgccccgtaaccgacaccacccgttaactccgacctccagcatgtctgtataccgccgtctaacccctagctacgaaggtggggtgacaaggtca-ccaccaaagacaggtcgaggtgcagcgaatct-ggggggggcggtgggctacaatct--tcgtggggcgga-cccccccctatcgggggggggcaagatggatttagtagtacctgggggttaacaccccccg-gggaaatgggcctgggttgtgtacatatcgcccgtcactctcataaaacttgagat-----   [392]
EX_1               -----------------------------------------------------------taaaccgggattagataccccgctatacgggggagtcccccaa-ggggggtagtatcggctacggcccccaaacccaaagaacttggcggcaacccatcctgctagaggagcctgccccgtaaccgacaccacccgttagctccggcccccagcatgtctgtataccgccgtctaacccctagctacgaaggtggggtgccaaggtcg-ccaccgaagacaggtcgaggtgcagcggatct-gggggaggcggtgggctacaatcc--ccgtggggcgga-cccccccccacggggggggggcaagatggatttattattacctgggggtcaacaccccccg-gggaaatgggcctgggtcgtgtacatatcgcccgtcactctcggtaaacctgagat-----   [392]
EX_ISLA            -----------------------------------------------------------taaaccgggattagataccccgttatacgggggagtcccccaa-ggggggtagtatcggctacggcccccaaacccaaagaacttggcggcaacccatcctactagaggagcctgccccgtaaccgacaccacccgttagctccggcccccagcatgtctgtataccgccgtctaacccctagctacgaaggtggggtgccaaggtcg-ccaccgaaggcaggtcgaggtgcagcggatct-ggggggggcggtgggctacaatcc--ccgtggggcgga-cccccccctacggggggggggcaagatggatttattattacctgggggtcaacaccccccg-gggaaatgggcctgggtcgtgtacatatcgcccgtcactctcggtaaacctgagat-----   [392]
EX428              -----------------------------------------------------------taaaccgggattagataccccgttatacgggggagtcccccaa-ggggggtagtatcggctacggcccccaaacccaaagaacttggcggcaacccatcctactagaggagcctgccccgtaaccgacaccacccgttagctccggcccccagcatgtctgtataccgccgtctaacccctagctacgaaggtggggtgccaaggtcg-ccaccaaagacaggtcgaggtgcagcggatct-gggggaggtggtgggctacaatcc--ccgtggggcgga-ccccccccttacgggggggggcaagatggatttagtagtacctggggatcaacaccccccg-gggaaatgggcctgggtcgtgtacatatcgcccgtcactctcggaaaacctgagat-----   [392]
EX_H84_1           -----------------------------------------------------------taaaccgggattagataccccgttatacgagggaatatactaa-ggggggtagtaccggttacggcccctaaacccaaagaacttggcggcaactcacccttctagaggagcctgccccgtaaccgacaccacccgttaacttcgacctccagtatgtctgtataccgccgtctaacccctagctacaaaggtggggtgtaaaggttt-ccatcaaagacaggtcgaggtgcagcggatct-ggaggagaaggtgggctacaatcc--ctatggggcaga-ccttcccctactggggagggataagatggatttagcagtacccgagggttaacacccttcg-gagaattggacctgggttgtgtacatatcgcccgtcactctcaacaaacttgagat-----   [392]
CAR45_1            -----------------------------------------------------------taaaccgggattagataccccgttatacgaggaaatatactaa-ggggggtagtaccggttacggcccccaaacccaaagaacttggcggcaactcacccttctagaggagcctgccccgtaaccgacaccacccgttaacttcgacctccagtatgtctgtataccgccgtctaacccctagctacaaaggtggggtgtaaaggttt-ccatcaaagacaggtcgaggtgcagcggatct-ggaggaggaggtgggctacaatcc--ttatggggcaga-ccctcctctaccggggagggataagatggatttagcagtacccgagggttaacaccctttg-gagaattggacctgggttgtgtacatatcgcccgtcactctcaacaaacttgagat-----   [392]
CAR11_1            -----------------------------------------------------------taaaccgggattagataccccgttatacgagaaaatacactaa-ggggggtagtatcggttacggccctcaaacccaaagaacttggcggcaactcacccttctagaggagcctgccccgtaaccgacaccacccgttaacttcgacctccagtatgtctgtataccgccgtctaacctctagctacaaaggtggggtgaaaaggttt-ccatcaaagacaggtcgaggtgcagcggatct-gggggaggaggtgggctacaatcc--ttatggggcaga-ccctcccctaccggggagggacaagatggatttagcagtacccgagggttaacacccttcg-gagaattggacctgggttgtgtacatatcgcccgtcactctcaacaaacttgagat-----   [392]
CAR28_1            -----------------------------------------------------------taaaccgggattagatgccccgttatacgaaggaatttaccaa-ggggggtagtatcggctacggcccccaaacccaaagaacttggcggcaacctatcctattagaggagcctgccccataaccgacaccacccgttaaccccggcccccagtatgtctgtataccgccgtctaacccctaactacgaaggtggggtggtaaggtta-ccaccaaagacaggtcgaggtgcaacggatct-ggggggagaggtgggctacaatcc--ccgtggggcggaccctccccct------gggggggaagatggatttaggattatccgggggttaacacccttcg-gggaaatggatttggatcgtgttcatatcgcccttcactctcaataaatttgagat-----   [387]
cmpc138C.          ------------------------------------------------------------------------------------Nacgagggagttaaaaat-ggggggtagtaacggttatg-cccccaaacccaaagaacttggcggcagcctgtccttctagaggagcctgcctcgtaaccgataccacccgttagccccaaccccccgtatgcctgtataccgccgtctaacccctagccccgagggtggggtgatcaggttt-ccctgcaagacaggtcgaggtgcagcggatcg-gggggggagggtgggctacagtcc--cggtggggcggatcctctc-tttcgggggggggagaagatggatttaRaagtactcgggggtcatcatcctccgaaRaaaMagggcccaggctNNNN---------------------------------------   [333]
;
END;


BEGIN paup;


charset unalignable = 
1-86
96-104
200-203
268
301
324-334
340-362
402-463;
exclude unalignable;
END;
