# Supplementary material for: Phylogeographic patterns of a lower intertidal isopod in the Gulf of California and the Caribbean and comparison with other intertidal isopods
Source: Ecol Evol. 2016 Dec 20;7(1):346–57. doi: 10.1002/ece3.2599 (PMC5214745; doi:10.1002/ece3.2599)
Supplement: Supplementary file 6 [file ECE3-7-346-s006.nex]

#NEXUS 
[MacClade 4.06 registered to Jim Woolley, Texas A&M University]


BEGIN DATA;
	DIMENSIONS  NTAX=91 NCHAR=516;
	FORMAT DATATYPE=DNA  MISSING=? GAP=- ;
MATRIX
[                                         10        20        30        40        50        60        70        80        90        100       110       120       130       140       150       160       170       180       190       200       210       220       230       240       250       260       270       280       290       300       310       320       330       340       350       360       370       380       390       400       410       420       430       440       450       460       470       480       490       500       510    ]
[                                         .         .         .         .         .         .         .         .         .         .         .         .         .         .         .         .         .         .         .         .         .         .         .         .         .         .         .         .         .         .         .         .         .         .         .         .         .         .         .         .         .         .         .         .         .         .         .         .         .         .         .      ]

EXCAR8_1                         ---------------------------------------------------------------------------------ATAATCACTTGCCTTTTAATTGGAGGCTAGAATGAAAGTACCGACGGGAAAGAACTGACTCAGCTCTA-CCTTATGAACCTTAAATTGGGAGTAAAAATGCCCCATTGATTTAGAAGGACGACAAGACCCTATAAAACTTTACCACCTTGCACTGACCTAAAATAGGA--ATATTTTAAGGGCTTAGTGGTTAGCTGGGGCGGCCAACCCCCTCCGGGG-GGTAATTTAACACAGTGTGTGATCC-CAAGAACCTAATTAAATAGTAAGACCAAGTTACTTTAGGGATAACAGCGTAATTGCCTCGTAGAGCCCCAATCGATGAGGCCGCTTACGACCTCGATGTTGAATTGGG-AAACCCCTTGAGAGCAGCCCCCCA-AGA-GGGAAGTCTGTTCGACTTTTAATTCCCCACGTGAT----------------   [411]
ExciTulum1                       ---------------------------------------------------------------------------------ATAATCACTTGCCTTTTAATTGAAGGCTAGAATGAAAGTACCGACGGGAAAGAACTGATTCAGCTCTA-TTCTATGAACTTTAAATTAAGAGTAAAAATGCCCCATTGATTTAGAAGGACGACAAGACCCTATAAAACTTTACCACTTTGTGTTGCTCTAAAATAGGA--ATATCTTAAACACCTAGTAGTTAGCTGGGGCGGCCAACCCCCTCCGGGGGGGTATTTTAACACAGTGTGTGACCC-CAAGAACCTAGATAAATAGAAAGACCAAGTTACTTTAGGGATAACAGCGTAATTGCCTCGTAGAGCCCCCATCGATGAGGCCGCTTACGACCTCGATGTTGAATTGGGGAAACCCCTTGAGAGCAGCCCCCCA-AGA-GGGAAGTCTGTTCGACTTTTAATCCCCCACGTGATCTGATTCCAGACCGAA   [429]
ExciTulum3                       ---------------------------------------------------------------------------------ATAATCACTTGCCTTTTAATTGAAGGCTAGAATGAAAGTACCGACGGGAAAGAACTGATTCAGCTCTA-TTCTATGAACTTTAAATTAAGAGTAAAAATGCCCCATTGATTTAGAAGGACGACAAGACCCTATAAAACTTTACCACTTTGTGTTGCTCTAAAATAGGA--ATATCTTAAACACCTAGTAGTTAGCTGGGGCGGCCAACCCCCTCCGGGGGGGTATTTTAACACAGTGTGTGACCC-CAAGAACCTAGATAAATAGAAAGACCAAGTTACTTTAGGGATAACAGCGTAATTGCCTCGTAGAGCCCCCATCGATGAGGCCGCTTACGACCTCGATGTTGAATTGGGGAAACCCCTTGAGAGCAGCCCCCCA-AGA-GGGAAGTCTGTTCGACTTTTAATCCCCCACGTGATCTGATTCCAGACCGAA   [429]
Exci5Tulum                       ---------------------------------------------------------------------------------ATAATCACTTGCCTTTTAATTGAAGGCTAGAATGAAAGTACCGACGGGAAAGAACTGATTCAGCTCTA-TTCTATGAACTTTAAATTAAGAGTAAAAATGCCCCATTGATTTAGAAGGACGACAAGACCCTATAAAACTTTACCACTTTGTGTTGCTCTAAAATAGGA--ATATCTTAAACACCTAGTAGTTAGCTGGGGCGGCCAACCCCCTCCGGGGGG-TATTTTAACACAGTGTGTGACCC-CAAGAACCTAGATAAATAGAAAGACCAAGTTACTTTAGGGATAACAGCGTAATTGCCTCGTAGAGCCCCCATCGATGAGGCCGCTTACGACCTCGATGTTGAATTGGGGAAACCCCTTGAGAGCAGCCCCCCA-AGA-GGGAAGTCTGTTCGACTTTTAATCCCCCACGTGATCTGATTCCAGACCGAA   [428]
Exci4Tulum                       ---------------------------------------------------------------------------------ATAATCACTTGCCTTTTAATTGAAGGCTAGAATGAAAGTACCGACGGGAAAGAACTGATTCAGCTCTA-TTCTATGAACTTTAAATTAAGAGTAAAAATGCCCCATTGATTTAGAAGGACGACAAGACCCTATAAAACTTTACCACTTTGTGTTGCTCTAAAATAGGA--ATATCTTAAACACCTAGTAGTTAGCTGGGGCGGCCAACCCCCTCCGGGGGG-TATTTTAACACAGTGTGTGACCC-CAAGAACCTAGATAAATAGAAAGACCAAGTTACTTTAGGGATAACAGCGTAATTGCCTCGTAGAGCCCCCATCGATGAGGCCGCTTACGACCTCGATGTTGAATTGGGGAAACCCCTTGAGAGCAGCCCCCCA-AGA-GGGAAGTCTGTTCGACTTTTAATCCCCCACGTGATCTGATTCCAGACCGAA   [428]
EX_124                           ---------------------------------------------------------------------------------ATAATCATTTGCCTTTTAATTGAAGGCTAGAATGAAAGTACTGACGGGGAAACCCTAAATCATCCTTG-TCCAATGAACCTTAAATTAAG-GTAAAAATGCCTCAATAAACTAGGAGGACGACAAGACCCTATAAAACTTTACCACATCTATTTAAACCCAAAGAGTACAGTTATTAAAAATACTAGTGGTTAGCTGGGGCGGCTATCCCCCTCCGGGG-GTTATCTTAACACCTTGAGTGACCC-CTCGAACCCTTTTCAGTAGAAAGACCAAGTTACTTTAGGGATAACAGCGTAATTGTTTCGTAGAGCCCCTATCGATGAAACAGTTTACGACCTCGATGTTGAATTGGA-GGCCCTTCTGGGAGCAGCCCCCCACGAA-AGGAAGTCTGTTCGACTTTTAATTCTCCACAT-------------------   [410]
EX_565                           -------------------------------------------------------------------------------------------------------------------------CTGACGGGGAAACCCTAAATCATCCTTG-TCCAATGAACCTTAAATTAAG-GTAAAAATGCCTCAATAAACTAGGAGGACGACAAGACCCTATAAAACTTTACCACATCTATTTAAACCCAAAGAGTACAGTTATTAAAAATACTAGTGGTTAGCTGGGGCGGCTATCCCCCTCCGGGG-GTTATCTTAACACCTTGAGTGACCC-CTCGAACCCTTTTCAGTAGAAAGACCAAGTTACTTTAGGGATAACAGCGTAATTGTTTCGTAGAGCCCCTATCGATGAAACAGTTTACGACCTCGATGTTGAATTGGA-GGCCCTTCTGGGAGCAGCCCCCCACGAA-AGGAAGTCTGTTCGACTTTTAATTCTCCACATGAT----------------   [373]
EX_270                           -------------------------------------------------------------------------------------------------------------------------CTGACGGGGAAACCCTAAATCATCCTTG-TTTAATGAACCTTAAACTAAG-GTAAAAATGCCTTAATAAACTAGGAGGACGACAAGACCCTATAAAACTTTACCACATCTATTTAAAACCAAAGAGTACAGCTATTTAAAATATTAGTGGTTAGCTGGGGCGGCCATCCCCCTCCGGGG-GTTACCTTAACACCTTGAGTGACCC-CTAGAACCCTTCTTAGTAGAAAGACCAAGTTACTTTAGGGATAACAGCGTAATTGTTTCGTAGAGCCCCCATCGATGAGACAGTTTACGACCTCGATGTTGAATTGGA-GACCCTTCTGGGAGCAGCCCCTCA-GGA-AGGAAGTCTGTTCGACTTTTAATTCTCCACATGAT----------------   [372]
CAR15_1                          -------------------------------------------------------------------------------------------------------------------------CTGAC-GAGGGAAACTAAATCATCCTTG-TTCCATGAACCTTAAATTAGG-GTAAAAATGCCCCAATAACTTAGGAGGACGACAAGACCCTATAAAACTTTACCACACCTATCTAAATCCCCAAAGTA-AATAAATTAAGATATTAGTGGTTAGCTGGGGCGGCCATCCCCCTCCGGGG-GGTACCCTAACACCTTGAGTGATCC-TTCGAACCCCTCTTAGTAGAAAGATCAAGTTACTTTAGGGATAACAGCGTAATTGGCCCGTAGAGCCCCTATCGATGGGCCAGTTTACGACCTCGATGTTGAATTGGA-ATCCCATCTGGGAGCAGCCCCTCA-GAA-AGGAAGTCTGTTCGACTTTTAAATTTCCACATGAT----------------   [370]
Ebra5                            --------------------------------------------------------------------------------------------------------------------AAGTATCAACGTAGAGAAACTAAATCAACCTTG-CTCAGTGAATTTTAACTTAGG-GTAAAAATGCCCCAATAATCTAGTAGGACGACAAGACCCTATAAAACTTTACCACGTCAGTTTACTCCCATAAAGTATTAATATTCAAGACTTTAGTGGTTAGCTGGGGCGGCCATCCCCCTCCGGGG-AATAAACTAACACCTTGCGTGACCT-TTCGAACCCTTTTTAGTAAAAAGACCAAGTTACTTTAGGGATAACAGCGTAATTGTTCCAGAGAGCCCCTATCGACGGAGCAGATTACGACCTCGATGTTGAATTGGG-GACCCTCCTAGGAGCAGCCCCTTA-GCG-AGGAAGTCTGTTCGACTTTTAATCCCCCACATGATGTGAGTTCAGACCGGA   [393]
Ebra2                            --------------------------------------------------------------------------------------------------------------------AAGTATCAACGTAGAGAAACTAAATCAACCTTG-CTCAGTGAATTTTAACTTAGG-GTAAAAATGCCCCAATAATCTAGTAGGACGACAAGACCCTATAAAACTTTACCACGTCAGTTTACTCCCATAAAGTATTAATATTCAAGACTTTAGTGGTTAGCTGGGGCGGCCATCCCCCTCCGGGG-AATAAACTAACACCTTGCGTGACCT-TTCGAACCCTTTTTAGTAAAAAGACCAAGTTACTTTAGGGATAACAGCGTAATTGTTCCAGAGAGCCCCTATCGACGGAGCAGATTACGACCTCGATGTTGAATTGGG-GACCCTCCTAGGAGCAGCCCCTTA-GCG-AGGAAGTCTGTTCGACTTTTAATCCCCCACATGATGTGAGTTCAGACCGGA   [393]
Ebra1                            --------------------------------------------------------------------------------------------------------------------AAGTATCAACGTAGAGAAACTAAATCAACCTTG-CTCAGTGAATTTTAACTTAGG-GTAAAAATGCCCCAATAATCTAGTAGGACGACAAGACCCTATAAAACTTTACCACGTCAGTTTACTCCCATAAAGTATTAATATTCAAGACTTTAGTGGTTAGCTGGGGCGGCCATCCCCCTCCGGGG-AATAAACTAACACCTTGCGTGACCT-TTCGAACCCTTTTTAGTAAAAAGACCAAGTTACTTTAGGGATAACAGCGTAATTGTTCCAGAGAGCCCCTATCGACGGAGCAGATTACGACCTCGATGTTGAATTGGG-GACCCTCCTAGGAGCAGCCCCTTA-GCG-AGGAAGTCTGTTCGACTTTTAATCCCCCACATGATGTGAGTTCAGACCGGA   [393]
Ebra4                            --------------------------------------------------------------------------------------------------------------------AAGTATCAACGTAGAGAAACTAAATCAACCTTG-CTCAGTGAATTTTAACTTAGG-GTAAAAATGCCCCAATAATCTAGTAGGACGACAAGACCCTATAAAACTTTACCACGTCAGTTTACTCCCATAAAGTATTAATATTCAAGACTTTAGTGGTTAGCTGGGGCGGCCATCCCCCTCCGGGG-AATAAACTAACACCTTGCGTGACCT-TTCGAACCCTTTTTAGTAAAAAGACCAAGTTACTTTAGGGATAACAGCGTAATTGTTCCAGAGAGCCCCTATCGACGGAGCAGATTACGACCTCGATGTTGAATTGGG-GACCCTCCTAGGAGCAGCCCCTTA-GCG-AGGAAGTCTGTTCGACTTTTAATCCCCCACATGATGTGAGTTCAGACCGGA   [393]
Ebra3                            -------------------------------------------------------------------------------------------------------------------AAAGTATCAACGTAGAGATACTAAATCAACCTTG-CTCAGTGAATTTTAACTTAGG-GTAAAAATGCCCCAATAATCTAGTAGGACGACAAGACCCTATAAAACTTTACCACGTCAGTTTACTCCCATAAAGTATTAATATTCAAGACTTTAGTGGTTAGCTGGGGCGGCCATCCCCCTCCGGGG-AATAAACTAACACCTTGTGTGACCT-TTCGAACCCTTTTTAGTAAAAAGACCAAGTTACTTTAGGGATAACAGCGTAATTGTTCCAGAGAGCCCCTATCGACGGAGCAGATTACGACCTCGATGTTGAATTGGG-GACCCTCCTAGGAGCAGCCCCTTA-GCG-AGGAAGTCTGTTCGACTTTTAATCCCCCACATGATGTGAGTTCAGACCGGA   [394]
Ebra7                            --------------------------------------------------------------------------------------------------------------------AAGTACCGACGAGGAGAAACTGACTCAGCCTTA-AACAGTGAACCTTAACCTAGG-GTAAAAATGCCCCAATAATCTAGAAGGACGACAAGACCCTATAAAACTTTACCACTTCACCCTACCCCTAAAAGTAA---CCTTTTAAGGGCTTAGTGGTTAGCTGGGGCGGCCAACCCCCTCCGGGG-GACACCTTAACACCTTGTGTGATCC-CAAGAACCCTACTTAGAAGCAAGACCAAGTTACTTTAGGGATAACAGCGTAATTGTTTTGTAGAGCCCCTATCGATAAAGCAGTTTACGACCTCGATGTTGAATTGGA-GTACCCCTTGGGAGCAGCCCCTCA-AAG-GGGAAGTCTGTTCGACTTTTAACCCTCCACATGATGTGAGTTCAGACCGGA   [390]
Ebra10                           --------------------------------------------------------------------------------------------------------------------AAGTACCGACGAGGAGAAACTGACTCAGCCTTA-AACAGTGAACCTTAACCTAGG-GTAAAAATGCCCCAATAATCTAGAAGGACGACAAGACCCTATAAAACTTTACCACTTCACCCTACCCCTAAAAGTAA---CCTTTTAAGGGCTTAGTGGTTAGCTGGGGCGGCCAACCCCCTCCGGGG-GACACCTTAACACCTTGTGTGATCC-CAAGAACCCTACTTAGAAGCAAGACCAAGTTACTTTAGGGATAACAGCGTAATTGTTTTGTAGAGCCCCTATCGATAAAGCAGTTTACGACCTCGATGTTGAATTGGA-GTACCCCTTGGGAGCAGCCCCTCA-AAG-GGGAAGTCTGTTCGACTTTTAACCCTCCACATGATGTGAGTTCAGACCGGA   [390]
Ebra9                            --------------------------------------------------------------------------------------------------------------------AAGTACCGACGAGGAGAAACTGACTCAGCCTTA-AACAGTGAACCTTAACCTAGG-GTAAAAATGCCCCAATAATCTAGAAGGACGACAAGACCCTATAAAACTTTACCACTTCACCCTACCCCTAAAAGTAA---CCTTTTAAGGGCTTAGTGGTTAGCTGGGGCGGCCAACCCCCTCCGGGG-GACACCTTAACACCTTGTGTGATCC-CAAGAACCCTACTTAGAAGCAAGACCAAGTTACTTTAGGGATAACAGCGTAATTGTTTTGTAGAGCCCCTATCGATAAAGCAGTTTACGACCTCGATGTTGAATTGGA-GTACCCCTTGGGAGCAGCCCCTCA-AAG-GGGAAGTCTGTTCGACTTTTAACCCTCCACATGATGTGAGTTCAGACCGGA   [390]
Ebra8                            --------------------------------------------------------------------------------------------------------------------AAGTACCGACGAGGAGAAACTGACTCAGCCTTA-AACAGTGAACCTTAACCTAGG-GTAAAAATGCCCCAATAGTCTAGAAGGACGACAAGACCCTATAAAACTTTACCACTTCACCCTACCCCTAAAAGTAA---CCTTTTAAGGGCTTAGTGGTTAGCTGGGGCGGCCAACCCCCTCCGGGG-GACACCTTAACACCTTGTGTGATCCTCAAGAACCCTACTTAGAAGCAAGACCAAGTTACTTTAGGGATAACAGCGTAATTGTTTTGTAGAGCCCCTATCGATAAAGCAGTTTACGACCTCGATGTTGAATTGGA-GTACCCCTTGGGAGCAGCCCCTCA-AAG-GGGAAGTCTGTTCGACTTTTAACCCTCCACATGATGTGAGTTCAGACCGGA   [391]
Ebra12                           --------------------------------------------------------------------------------------------------------------------AAGTACCGACGAGGAGAAACTGACTCGGCTTTATTACGATGAACCTTAATTTAGG-GTAAAAATGCCCCAATAACCTAGAAGGACGACAAGACCCTATAAAACTTTACCACTTCGCCCTACCCTCAAAAGTAA---CCCCCTAAGGGCCTAATGGTTAGCTGGGGCGGCCAACCCCCTCCGGGG-GACACTCCAACACCTTGAGTGACCT-TAAGAACCTTGTTTAGAAGAAAGACCAAGTTACTTTAGGGATAACAGCGTAATTGTTTTGTAGAGCCCCTATCGATAAAACAGTTTACGACCTCGATGTTGAATTGGG-GAACCCCTTGGGAGCAGCCCCTCA-AAG-GGGAAGTCTGTTCGACTTTTAATCCCCCACATGATGTGAGTTCAGACCGGA   [391]
Ebra11                           --------------------------------------------------------------------------------------------------------------------AAGTACCGACGAGGAGAAACTGACTCGGCTTTATTACGATGAACCTTAATTTAGG-GTAAAAATGCCCCAATAACCTAGAAGGACGACAAGACCCTATAAAACTTTACCACTTCGCCCTACCCTCAAAAGTAA----CCCCTAAGGGCCTAATGGTTAGCTGGGGCGGCCAACCCCCTCCGGGG-GACACTCCAACACCTTGAGTGACCT-TAAGAACCTTGTTTAGAAGAAAGACCAAGTTACTTTAGGGATAACAGCGTAATTGTTTTGTAGAGCCCCTATCGATAAAACAGTTTACGACCTCGATGTTGAATTGGG-GAACCCCTTGGGAGCAGCCCCTCA-AAG-GGGAAGTCTGTTCGACTTTTAATCCCCCACATGATGTGAGTTCAGACCGGA   [390]
CAR38_1                          -------------------------------------------------------------------------------------------------------------------------CCGACGGGGGG-AACTGACTCAACCTTA-CACAATAAATTTTAACTTAGG-GTAAAAATGCCCCAATAATTTAGAAAGACGACAAGACCCTATAAAACTTTACCTCCTAGCTTTTCTTTTATATAGTA-TTCTCTATAAAAGCTTAGTGGTTAGCTGGGGCGGCCAACCCCCTCCGGGG-GGAAAAATAACACCTTGTGTGACCC-CAAGAACCCCCTTTCGTAGGAAGATCAAGTTACTTTAGGGATAACAGCGTAATTGTTTCTTAGAGCCCCTATCGATGAAATAGTTTACGACCTCGATGTTGAATTGGG-GAACCTTTTGGGAGCAGCCCCTCA-TGA-AGGAAGTCTGTTCGACTTTTAATCCCCCACATGAT----------------   [370]
060_E__braziliensis16_Can_BA     CGCCCATTGGCCAATAATGGGTAAATACTGCCCCCTGAGC--AATTTAATGGCCGCGGTATCCTAACCGTGCTAAGGTAGCATAATCATTTGTCTTTTCATTGAAGGCTTGAATGAACGTACCGACGGGGGGAAACTGACTCAACCTTA-CACAATAAAATTTAACTTAGG-GTAAAAATGCCCCAATAACTTAGAAAGACGACAAGACCCTATAAAACTTTACCTCCTAGCTTTTCTTTTATAAAGTA-TTCTCTATAAAAGCTTAGTGGTTAGCTGGGGCGGCCAACCCCCTCCGGGG-GGAAAAATAACACCTTGTGTGACCC-CAAGAACCCCCTTTCGTAGGAAGATCAAGTTACTTTAGGGATAACAGCGTAATTGTTTCTTAGAGCCCCTATCGATGAAATAGTTTACGACCTCGATGTTGAATTGGG-GAACCTTTTGGGAGCAGCCCCTCA-TGA-AGGAAGTCTGTTCGACTTTTAATCCCCCACGTGATC---------------   [491]
062_E__braziliensis20_Can_BA     CGCCCATTGGCCAATAATGGGTAAATACTGCCCCCTGAGC--AATTTAATGGCCGCGGTATCCTAACCGTGCTAAGGTAGCATAATCATTTGTCTTTTCATTGAAGGCTTGAATGAACGTACCGACGGGGGGAAACTGACTCAACCTTA-CACAATAAAATTTAACTTAGG-GTAAAAATGCCCCAATAATTTAGAAAGACGACAAGACCCTATAAAACTTTACCTCCTAGCTTTTCTTTTATAAAGTA-TTCTCTATAAAAGCTTAGTGGTTAGCTGGGGCGGCCAACCCCCTCCGGGG-GGAAAAATAACACCTTGTGTGACCC-CAAGAACCCCCTTTCGTAGGAAGATCAAGTTACTTTAGGGATAACAGCGTAATTGTTTCTTAGAGCCCCTATCGATGAAATAGTTTACGACCTCGATGTTGAATTGGG-GAACCTTTTGGGAGCAGCCCCTCA-TGA-AGGAAGTCTGTTCGACTTTTAATCCCCCACGTGATC---------------   [491]
108_277_EB155_ES                 CGCCCATTGGCCAATAATGGGTAAATACTGCCCCCTGAGC--AATTTAATGGCCGCGGTATCCTAACCGTGCTAAGGTAGCATAATCATTTGTCTTTTCATTGAAGGCTTGAATGAACGTACCGACGGGGGGAAACTGACTCAACCTTA-CACAATAAAATTTAACTTAGG-GTAAAAATGCCCCAATAATTTAGAAAGACGACAAGACCCTATAAAACTTTACCTCCTAGTTTTTCTTTTATAAAGTA-TTCTCTATAAAAGCTTAGTGGTTAGCTGGGGCGGCCAACCCCCTCCGGGG-GGAAAAATAACACCTTGTGTGACCC-CAAGAACCCCCTTTCGTAGGAAGATCAAGTTACTTTAGGGATAACAGCGTAATTGTTTCTTAGAGCCCCTATCGATGAAATAGTTTACGACCTCGATGTTGAATTGGG-GAACCTTTTGGGAGCAGCCCCTCA-TGA-AGGAAGTCTGTTCGACTTTTAATCCCCCACGTGATC---------------   [491]
061_E__braziliensis19_Can_BA     CGCCCATTGGCCAATAATGGGTAAATACTGCCCCCTGAGC--AATTTAATGGCCGCGGTATCCTAACCGTGCTAAGGTAGCATAATCATTTGTCTTTTCATTGAAGGCTTGAATGAACGTACCGACGGGGGGAAACTGACTCAACCTTA-CACAATAAAATTTAACTTAGG-GTAAAAATGCCCCAATAATTTAGAAAGACGACAAGACCCTATAAAACTTTACCTCCTAGCTTTTCTTTTATATAGTA-TTCTCTGTAAAAGCTTAGTGGTTAGCTGGGGCGGCCAACCCCCTCCGGGG-GGAAAAATAACACCTTGTGTGACCC-CAAGAACCCCCTTTCGTAGGAAGATCAAGTTACTTTAGGGATAACAGCGTAATTGTTTCTTAGAGCCCCTATCGATGAAACAGTTTACGACCTCGATGTTGAATTGGG-GAACCTTTTGGGAGCAGCCCCTCA-TGA-AGGAAGTCTGTTCGACTTTTAATCCCCCACGTGATC---------------   [491]
096_E__braziliensis109_Tab_RN    CGCCCATTGGTCAATAATGGGTAAATACTGCCCCCTGAGC--AATTTAATGGCCGCGGTATCCTAACCGTGCTAAGGTAGCATAATCATTTGTCTTTTCATTGAAGGCTTGAATGAACGTACCGACGGGGGGAAACTGACTCAACCTTA-CACAATAAATTTTAACTTAGG-GTAAAAATGCCCCAATAATTTAGAAAGACGACAAGACCCTATAAAACTTTACCTCCTAGCTTTTCTTTTATATAGTA-TTCTCTATAAAAGCTTAGTGGTTAGCTGGGGCGGCCAACCCCCTCCGGGG-GGAAAAATAACACCTTGTGTGACCC-CAAGAACCCCCTTTCGTAGGAAGATCAAGTTACTTTAGGGATAACAGCGTAATTGTTTCTTAGAGCCCCTATCGATGAAATAGTTTACGACCTCGATGTTGAATTGGG-GAACCTTTTGGGAGCAGCCCCTCA-TGA-AGGAAGTCTGTTCGACTTTTAATCCCCCACGTGATC---------------   [491]
098_E__braziliensis111_Tab_RN    CGCCCATTGGCCAATAATGGGTAAATACTGCCCCCTGAGC--AATTTAATGGCCGCGGTATCCTAACCGTGCTAAGGTAGCATAATCATTTGTCTTTTCATTGAAGGCTTGAATGAACGTACCGACGGGGGGAAACTGACTCAACCTTA-CACAATAAATTTTAACTTAGG-GTAAAAATGCCCCAATAATTTAGAAAGACGACAAGACCCTATAAAACTTTACCTCCTAGCTTTTCTTTTATATAGTA-TTCTCTATAAAAGCTTAGTGGTTAGCTGGGGCGGCCAACCCCCTCCGGGG-GGAAAAATAACACCTTGTGTGACCC-CAAGAACCCCCTTTCGTAGGAAGATCAAGTTACTTTAGGGATAACAGCGTAATTGTTTCTTAGAGCCCCTATCGATGAAATAGTTTACGACCTCGATGTTGAATTGGG-GAACCTTTTGGGAGCAGCCCCTCA-TGA-AGGAAGTCTGTTCGACTTTTAATCCCCCACGTGATC---------------   [491]
107_276_EB147_AL                 CGCCCATTGGCCAATAATGGGTAAATACTGCCCCCTGAGC--AATTTAATGGCCGCGGTATCCTAACCGTGCTAAGGTAGCATAATCATTTGTCTTTTCATTGAAGGCTTGAATGAACGTACCGACGGGGGGAAACTGACTCAACCTTA-CACAATAAATTTTAACTTAGG-GTAAAAATGCCCCAATAATTTAGAAAGACGACAAGACCCTATAAAACTTTACCTCCTAGCTTTTCTTTTATATAGTA-TTCTCTATAAAAGCTTAGTGGTTAGCTGGGGCGGCCAACCCCCTCCGGGG-GGAAAAATAACACCTTGTGTGACCC-CAAGAACCCCCTTTCGTAGGAAGATCAAGTTACTTTAGGGATAACAGCGTAATTGTTTCTTAGAGCCCCTATCGATGAAATAGTTTACGACCTCGATGTTGAATTGGG-GAACCTTTTGGGAGCAGCCCCTCA-TGA-AGGAAGTCTGTTCGACTTTTAATCCCCCACGTGATC---------------   [491]
109_292_EB149_AL                 CGCCCATTGGCCAATAATGGGTAAATACTGCCCCCTGAGC--AATTTAATGGCCGCGGTATCCTAACCGTGCTAAGGTAGCATAATCATTTGTCTTTTCATTGAAGGCTTGAATGAACGTACCGACGGGGGGAAACTGACTCAACCTTA-CACAATAAATTTTAACTTAGG-GTAAAAATGCCCCAATAATTTAGAAAGACGACAAGACCCTATAAAACTTTACCTCCTAGCTTTTCTTTTATATAGTA-TTCTTTATAAAAGCTTAGTGGTTAGCTGGGGCGGCCAACCCCCTCCGGGG-GGAAAAATAACACCTTGTGTGACCC-CAAGAACCCCCTTTCGTAGGAAGATCAAGTTACTTTAGGGATAACAGCGTAATTGTTTCTTAGAGCCCCTATCGATGAAATAGTTTACGACCTCGATGTTGAATTGGG-GAACCTTTTGGGAGCAGCCCCTCA-TGA-AGGAAGTCTGTTCGACTTTTAATCCCCCACGTGATC---------------   [491]
101_E__braziliensis116_Sue_FN    CGCCCATTGGCCAATAATGGGTAAATACTGCCCCCTGAGC--AATTTAATGGCCGCGGTATCCTAACCGTGCTAAGGTAGCATAATCATTTGTCTTTTCATTGAAGGCTTGAATGAACGTACCGACGGGGGGAAACTGACTCAACCTTA-CACAATAAATTTTAACTTAGG-GTAAAAATGCCCCAATGATTTAGAAAGACGACAAGACCCTATAAAACTTTACCTCCTAGCTTTTCTTTTATATAGTA-TTCTCTATAAAAGCTTAGTGGTTAGCTGGGGCGGCCAACCCCCTCCGGGG-GGAAAAATAACACCTTGTGTGACCT-CAAGAACCCCCTTTCGTAGGAAGATCAAGTTACTTTAGGGATAACAGCGTAATTGTTTCTTAGAGCCCCTATCGATGAAATAGTTTACGACCTCGATGTTGAATTGGG-GAACCTTTTGGGAGCAGCCCCTCA-TGA-AGGAAGTCTGTTCGACTTTTAATCCCCCACGTGATC---------------   [491]
110_295_EB152_AL                 CGCCCATTGGCCAATAATGGGTAAATACTGCCCCCTGAGC--AATTTAATGGCCGCGGTATCCTAACCGTGCTAAGGTAGCATAATCATTTGTCTTTTCATTGAAGGCTTGAATGAACGTACCGACGGGGGGAAACTGACTCAACCTTA-CACAATAAATTTTAACTTAGG-GTAAAAATGCCCCAATGATTTAGAAAGACGACAAGACCCTATAAAACTTTACCTCCTAGCTTTTCTTTTATATAGTA-TTCTCTATAAAAGCTTAGTGGTTAGCTGGGGCGGCCAACCCCCTCCGGGG-GGAAAAATAACACCTTGTGTGACCC-CAAGAACCCCCTTTCGTAGGAAGATCAAGTTACTTTAGGGATAACAGCGTAATTGTTTCTTAGAGCCCCTATCGATGAAATAGTTTACGACCTCGATGTTGAATTGGG-GAACCTTTTGGGAGCAGCCCCTCA-TGA-AGGAAGTCTGTTCGACTTTTAATCCCCCACGTGATC---------------   [491]
100_E__braziliensis115_Sue_FN    CGCCCATTGGCCAATAATGGGTAAATACTGCCCCCTGAGC--AATTTAATGGCCGCGGTATCCTAACCGTGCTAAGGTAGCATAATCATTTGTCTTTTCATTGAAGGCTTGAATGAACGTACCGACGGGGGGAAACTGACTCAACCTTA-CACAATAAATTTTAACTTAGG-GTAAAAATGCCCCAATGATTTAGAAAGACGACAAGACCCTATAAAACTTTACCTCCTAGCTTTTCTTTTATATAGTA-TTTTCTATAAAAGCTTAGTGGTTAGCTGGGGCGGCCAACCCCCTCCGGGG-GGAAAAATAACACCTTGTGTGACCC-CAAGAACCCCCTTTCGTAGGAAGATCAAGTTACTTTAGGGATAACAGCGTAATTGTTTCTTAGAGCCCCTATCGATGAAACAGTTTACGACCTCGATGTTGAATTGGG-GAACCTTTTGGGAGCAGCCCCTCA-TGA-AGGAAGTCTGTTCGACTTTTAATCCCCCACGTGATC---------------   [491]
103_267_EB153_PA                 CGCCCATTGGCCAATAATGGGTAAATACTGCCCCCTGAGC--AATTTAATGGCCGCGGTATCCTAACCGTGCTAAGGTAGCATAATCATTTGTCTTTTCATTGAAGGCTTGAATGAACGTACCGACGGGGGGAAACTGACTCAACCTTA-CACAATAAATTTTAACTTAGG-GTAAAAATGCCCCAATAATTTAGAAAGACGACAAGACCCTATAAAACTTTACCTCCTAGCTTTTCTTTTATATAGCA-TTCTCCATAAAAGCTTAGTGGTTAGCTGGGGCGGCCAACCCCCTCCGGGG-GGAAAAATAACACCTTGTGTGACCC-CAAGAACCCCCTTTCGTAGGAAGATCAAGTTACTTTAGGGATAACAGCGTAATTGTTTCTTAGAGCCCCTATCGATGAAATAGTTTACGACCTCGATGTTGAATTGGG-GAACCTTTTGGGAGCAGCCCCTCA-TGA-AGGAAGTCTGTTCGACTTTTAATCCCCCACGTGATC---------------   [491]
106_275_EB146_AL                 CGCCCATTGACCAATAATGGGTAAATACTGCCCCCTGAGC--AATTTAATGGCCGCGGTATCCTAACCGTGCTAAGGTAGCATAATCATTTGTCTTTTCATTGAAGGCTTGAATGAACGTACCGACGGGGGGAAACTGACTCAACCTTA-CACAATAAATTTTAACTTAGG-GTAAAAATGCCCCAATAGTTTAGAAAGACGACAAGACCCTATAAAACTTTACCTCCTAGCTTTTCTTTTATATAGTA-TTCTTTATAAAAGCTTAGTGGTTAGCTGGGGCGGCCAACCCCCTCCGGGG-GGAAAAATAACACCTTGTGTGACCC-CAAGAACCCCCTTTCGTAGGAAGATCAAGTTACTTTAGGGATAACAGCGTAATTGTTTCTTAGAGCCCCTATCGATGAAATAGTTTACGACCTCGATGTTGAATTGGG-GAACCTTTTGGGAGCAGCCCCTCA-TGA-AGGAAGTCTGTTCGACTTTTAATCCCCCACGTGATC---------------   [491]
095_E__braziliensis108_Tab_RN    CGCCCATTGGCCAATAATGGGTAAATACTGCCCCCTGAGC--AATTTAATGGCCGCGGTATCCTAACCGTGCTAAGGTAGCATAATCATTTGTCTTTTCATTGAAGGCTTGAATGAACGTACCGACGGGGGGAAACTGACTCAACCTTA-CACAATAAATTTTAACTTAGG-GTAAAAATGCCCCAATGATTTAGAAAGACGACAAGACCCTATAAAACTTTACCTCCTAGCTTTTCTTTTATAAAGTA-TTCTCTATAAAAGCTTAGCGGTTAGCTGGGGCGGCCAACCCCCTCCGGGG-GGAAAAATAACACCTTGTGTGACCC-CAAGAACCCCCTTTCGTAGGAAGATCAAGTTACTTTAGGGATAACAGCGTAATTGTTTCTTAGAGCCCTTATCGATGAAATAGTTTACGACCTCGATGTTGAATTGGG-GAACCTTTTGGGAGCAGCCCCTCA-TGA-AGGAAGTCTGTTCGACTTTTAATCCCCCACGTGATC---------------   [491]
080_E__braziliensis90_Sma_MA     CGCCCATTGGCCAATAATGGGTAAATACTGCCCCCTGAGC--AATTTAATGGCCGCGGTATCCTAACCGTGCTAAGGTAGCATAATCACTTGTCTTTTCATTGAAGGCTTGAATGAACGTACCGACGGGGGGAAACTGACTCAACCTTA-CACAATAAATTTTAACTTAGG-GTAAAAATGCCCCAATAATTTAGAAAGACGACAAGACCCTATAAAACTTTACCTCCTAGTTTTTCTTTTATACAGTA-CTCACTATAAAAGCTTAGTGGTTAGCTGGGGCGGCCAACCCCCTCCGGGG-GGAAAAGTAACACCTTGTGTGACCC-CAAGAACCCCCTTTCGTAGGAAGATCAAGTTACTTTAGGGATAACAGCGTAATTGTTTCTTAGAGCCCCTATCGATGAAATAGTTTACGACCTCGATGTTGAATTGGG-GAACCTTTTGGGAGCAGCCCCTCA-TGA-AGGAAGTCTGTTCGACTTTTAATCCCCCACGTGATC---------------   [491]
097_E__braziliensis110_Tab_RN    CGCCCATTGGCCAATAATGGGTAAATACTGCCCCCTGAGC--AATTTAATGGCCGCGGTATCCTAACCGTGCTAAGGTAGCATAATCACTTGTCTTTTCATTGAAGGCTTGAATGAACGTACCGACGGGGGGAAACTGACTCAACCTTA-CACAATAAATTTTAACTTAGG-GTAAAAATGCCCCAATAATTTAGAAAGACGACAAGACCCTATAAAACTTTACCTCCTAGTTTTTCTTTTATACAGTA-CTCACTATAAAAGCTTAGTGGTTAGCTGGGGCGGCCAACCCCCTCCGGGG-GGGAAAGTAACACCTTGTGTGACCC-CAAGAACCCCCTTTCGTAGGAAGATCAAGTTACTTTAGGGATAACAGCGTAATTGTTTCTTAGAGCCCCTATCGATGAAATAGTTTACGACCTCGATGTTGAATTGGG-GAACCTTTTGGGAGCAGCCCCTCA-TGA-AGGAAGTCTGTTCGACTTTTAATCCCCCACGTGATC---------------   [491]
104_268_EB154_PA                 CGCCCATTGGCCAATAATGGGTAAATACTGCCCCCTGAGC--AATTTAATGGCCGCGGTATCCTAACCGTGCTAAGGTAGCATAATCACTTGTCTTTTCATTGAAGGCTTGAATGAACGTACCGACGGGGGGAAACTGACTCAACCTTA-CACAATAAATTTTAACTTAGG-GTAAAAATGCCCCAATAATTTAGAAAGACGACAAGACCCTATAAAACTTTACCTCCTAGTTTTTCTCTTATACAGTA-CTCACTATAAAAGCTTAGTGGTTAGCTGGGGCGGCCAACCCCCTCCGGGG-GGAAAAGTAACACCTTGTGTGACCC-CAAGAACCCCCTTTCGTAGGAAGATCAAGTTACTTTAGGGATAACAGCGTAATTGTTTCTTAGAGCCCCTATCGATGAAATAGTTTACGACCTCGATGTTGAATTGGG-GAACCTTTTGGGAGCAGCCCCTCA-TGA-AGGAAGTCTGTTCGACTTTTAATCCCCCACGTGATC---------------   [491]
081_E__braziliensis91_Sma_MA     CGCCCATTGGCCAATAATGGGTAAATACTGCCCCCTGAGC--AATTTAATGGCCGCGGTATCCTAACCGTGCTAAGGTAGCATAATCACTTGTCTTTTCATTGAAGGCTTGAATGAACGTACCGACGGGGGGAAACTGACTCAACCTTA-CACAATAAATTTTAACTTAGG-GTAAAAATGCCCCAATAATTTAGAAAGACGACAAGACCCTATAAAACTTTACCTCCTAGTTTTTCTCTTATACAGTA-CTCACTATAAAAGCTTAGTGGTTAGCTGGGGCGGCCAACCCCCTCCGGGG-GGAAAAGTAACACCTTGTGTGACCC-CAAGAACCCCCTTTCGTAGGAAGATCAAGTTACTTTAGGGATAACAGCGTAATTGTTTCTTAGAGCCCCTATCGATGAAATAGTTTACGACCTCGATGTTGAATTGGG-GAACCTTTTGGGAGCAGCCCCTTC-TGA-AGGAAGTCTGTTCGACTTTTAATCCCCCACGTGATC---------------   [491]
082_E__braziliensis92_Sma_MA     CGCCCATTGGCCAATAATGGGTAAATACTGCCCCCTGAGC--AATTTAATGGCCGCGGTATCCTAACCGTGCTAAGGTAGCATAATCACTTGTCTTTTCATTGAAGGCTTGAATGAACGTACCGACGGGGGGAAACTGACTCAACCTTA-CACAATAAATTTTAACTTAGG-GTAAAAATGCCCCAATAATTTAGAAAGACGACAAGACCCTATAAAACTTTACCTCTTAGTTTTTCTTTTAAACAGTA-CTCACTATAAAAGCTTAGTGGTTAGCTGGGGCGGCCAACCCCCTCCGGGG-GGAAAAGTAACACCTTGTGTGACCC-CGAGAACCCCCTTTCGTAGGAAGATCAAGTTACTTTAGGGATAACAGCGTAATTGTTTCTTAGAGCCCCTATCGATGAAATAGTTTACGACCTCGATGTTGAATTGGG-GAACCTTTTGGGAGCAGCCCCTCA-TGA-AGGAAGTCTGTTCGACTTTTAATCCCCCACGTGACT---------------   [491]
102_E__braziliensis117_Sue_FN    CGCCCATTGGCCAATAATGGGTAAATACTGCCCCCTGAGC--AATTTAATGGCCGCGGTATCCTAACCGTGCTAAGGTAGCATAATCATTTGTCTTTTCATTGAAGGCTTGAATGAACGTACCGACGGGGGGAAACTGACTCAACCTTA-CACAATAAATTTTAACTTAGG-GTAAAAATGCCCCAATGATTTAGAAAGACGACAAGACCCTATAAAACTTTACCTCCTAGCTTTTCTTTTATATAGTA-TTCTCTATAAAAGCTTAGTGGTTAGCTGGGGCGGCCAACCCCCTCCGGGG-GGAAAAATAACACCTTGTGTGACCT-CAAGAACCCCCTTTCGTAGGAAGATCAAGTTACTTTAGGGATAACAGCGTAATTGTTTCTTAGAGCCCCTATCGATGAAATAGTTTACGACCTCGATGTTGAATTGGG-G-ACCTTTTGGGAGCAGCCCCTCA-TGA-AGGAAGTCTGTTCGACTTTTAATCCCCCACGTGATC---------------   [490]
EX_RJ_2                          ---------------------------------------------------------------------------------------------------------------------------GACGG-AAGCCACTGACTCAACCTTA-TTTATTAAAATTTAAATTAGG-GTAAAAATGCCTTAATGAACTAGAAGGACGACAAGACCCTATAAAACTTTACTACACCAGGTTCTCTTAATAAAGTA--ATAGCCTAAACCTTTAGTGGTTAGCTGGGGCGGCCATCCCCCTCCGGGG-GCCAATACAACACCCTGTGTGACCT-CCCGAACCCCTTTTAGTAGAAAGACCAAGTTACTTTAGGGATAACAGCGTAATTATCTTGTAGAGCCCCTATCGATGAGATAGCTTACGACCTCGATGTTGAATTGGG-GCTCCTGCTAAGAGCAACCCCCTA-GCA-AGGAAGTCTGTTCGACTTTTAAACCCCCACATGATGTGAGT----------   [373]
EX_SC_2                          ---------------------------------------------------------------------------------------------------------------------------GACGG-AAGCCACTGACTCAACCTTA-TTTATTAAAATTTAAATTAGG-GTAAAAATGCCTTAATGAACTAGAAGGACGACAAGACCCTATAAAACTTTACTACACCAGGTTCTCTTAATAAAGTA--ATAGCCTAAACCTTTAGTGGTTAGCTGGGGCGGCCATCCCCCTCCGGGG-GCCAATACAACACCCTGTGTGACCT-CCCGAACCCCTTTTAGTAGAAAGACCAAGTTACTTTAGGGATAACAGCGTAATTATCTTGTAGAGCCCCTATCGATGAGATAGCTTACGACCTCGATGTTGAATTGGG-GCTCCTGCTAAGAGCAACCCCCTA-GCA-AGGAAGTCTGTTCGACTTTTAAACCCCCACATGATGTGAGT----------   [373]
005_E__braziliensis57_For_RJ     CGCCTACCCATTTATGGTAGGTAGATACTGCCCCCTGAGC--AATTAAATGGCCGCGGTATCCTAACCGTGCTAAGGTAGCATAATCATTTGCCTTTTAAATGAAGGCTAGAATGAACGTACTGACGGAAAGCCACTGACTCAACCTTA-TTTATTAAATTTTAAATTAGG-GTAAAAATGCCTTAATGAACTAGAAGGACGACAAGACCCTATAAAACTTTACTACACCAGGTTCTCTTAATAAAGTA--ATAGCCTAAACCTTTAGTGGTTAGCTGGGGCGGCCATCCCCCTCCGGGG-GCCAATACAACACCCTGTGTGACCT-CCCGAACCCCTTTTAGTAGAAAGACCAAGTTACTTTAGGGATAACAGCGTAATTATCTTGTAGAGCCCCTATCGATGAGATAGCTTACGACCTCGATGTTGAATTGGG-GCTCCTGCTAAGAGCAACCCCCTA-GCA-AGGAAGTCTGTTCGACTTTTAAACCCCCACGTGATC---------------   [490]
011_E__braziliensis63_For_RJ     CGCCTACCCATTTATGGTAGGTAGATACTGCCCCCTGAGC--AATTAAATGGCCGCGGTATCCTAACCGTGCTAAGGTAGCATAATCATTTGCCTTTTAAATGAAGGCTAGAATGAACGTACTGACGGAAAGCCACTGACTCAACCTTA-TTTATTAAAATTTAAATTAGG-GTAAAAATGCCTTAATGAACTAGAAGGACGACAAGACCCTATAAAACTTTACTACACCAGGTTCTCTTAATAAAGTA--ATAGCCTAAACCTTTAGTGGTTAGCTGGGGCGGCCATCCCCCTCCGGGG-GCCAATACAACACCCTGTGTGACCT-CCCGAACCCCTTTTAGTAGAAAGATCAAGTTACTTTAGGGATAACAGCGTAATTATCTTGTAGAGCCCCTATCGATGAGATAGCTTACGACCTCGATGTTGAATTGGG-GCTCCTGCTAAGAGCAACCCCCTA-GCA-AGGAAGTCTGTTCGACTTTTAAACCCCCACGTGATC---------------   [490]
036_E__braziliensis49_Gra_SC     CGCCTACCCATTTATGGTAGGTAGATACTGCCCCCTGAGC--AATTAAATGGCCGCGGTATCCTAACCGTGCTAAGGTAGCATAATCATTTGCCTTTTAAATGAAGGCTAGAATGAACGTACTGACGGAAAGCCACTGACTCAACCTTA-TTTATTAAAATTTAAATTAGG-GTAAAAATGCCTTAATGAACTAGAAGGACGACAAGACCCTATAAAACTTTACTACACCAGGTTCTCTTAATAAAGTA--ATAGCCTAAACCTTTAGTGGTTAGCTGGGGCGGCCATCCCCCTCCGGGG-GCCAATACAACACCCTGTGTGACCT-CCCGAACCCCTTTTAGTAGAAAGACCAAGTTACTTTAGGGATAACAGCGTAATTATCTTGTAGAGCCCCTATCGATGAGATAGCTTACGACCTCGATGTTGAATTGGG-GCTCCTGCTAAGAGCAACCCCCTA-GCA-AGGAAGTCTGTTCGACTTTTAAACCCCCACGTGATC---------------   [490]
016_E__braziliensis69_For_RJ     CGCCTACCCATTTATGGTAGGTAGATACTGCCCCCTGAGC--AATTAAATGGCCGCGGTATCCTAACCGTGCTAAGGTAGCATAATCATTTGCCTTTTAAATGAAGGCTAGAATGAACGTACTGACGGAAAGCCACTGACTCAACCTTA-TTTATTAAAATTTAAATTAGG-GTAAAAATGCCTTAATGAACTAGAAGGACGACAAGACCCTATAAAACTTTACTACACCAGGTTCTCTTAATAAAGTA--ATAGCCTAAACCTTTAGTGGTTAGCTGGGGCGGCCATCCCCCTCCGGGG-GCCAATACAACACCCTGTGTGACCT-CCCGAACCCCTTTTAGTAGAAAGACCAAGTTACTTTAGGGATAACAGCGTAATTATCTTGTAGAGCCCCTATCGATGAGATAGCTTACGACCTCGATGTTAAATTGGG-GCTCCTGCTAAGAGCAACCCCCTA-GCA-AGGAAGTCTGTTCGACTTTTAAACCCCCACGTGATC---------------   [490]
018_E__braziliensis71_For_RJ     CGCCTACCCATTTATGGTAGGTAGATACTGCCCCCTGAGC--AATTAAATGGCCGCGGTATCCTAACCGTGCTAAGGTAGCATAATCATTTGCCTTTTAAATGAAGGCTAGAATGAACGTACTGACGGAAAGCCACTGACTCAACCTTA-TTTATTAAAATTTAAATTAGG-GTAAAAATGCCCTAATGAACTAGAAGGACGACAAGACCCTATAAAACTTTACTACACCAGGTTCTCTTAATAAAGTA--ATAGCCTAAACCTTTAGTGGTTAGCTGGGGCGGCCATCCCCCTCCGGGG-GCCAATACAACACCCTGTGTGACCT-CCCGAACCCCTTTTAGTAGAAAGACCAAGTTACTTTAGGGATAACAGCGTAATTATCTTGTAGAGCCCCTATCGATGAGATAGCTTACGACCTCGATGTTGAATTGGG-GCTCCTGCTAAGAGCAACCCCCTA-GCA-AGGAAGTCTGTTCGACTTTTAAACCCCCACGTGATC---------------   [490]
035_E__braziliensis48_Gra_SC     CGCCTACCCATTTATGGTAGGTAGATACTGCCCCCTGAGC--AATTAAATGGCCGCGGTATCCTAACCGTGCTAAGGTAGCATAATCATTTGCCTTTTAAATGAAGGCTAGAATGAACGTACTGACGGAAAGCCACTGACTCAACCTTA-TTTATTAAAATTTAAATTAGG-GTAAAAATGCCTTAATAAACTAGAAGGACGACAAGACCCTATAAAACTTTACTACACCAGGTTCTCTTAATAAAGTA--ATAGCCTAAACCTTTAGTGGTTAGCTGGGGCGGCCATCCCCCTCCGGGG-GCCAATACAACACCCTGTGTGACCT-CCCGAACCCCTTTTAGTAGAAAGACCAAGTTACTTTAGGGATAACAGCGTAATTATCTTGTAGAGCCCCTATCGATGAGATAGCTTACGACCTCGATGTTGAATTGGG-GCTCCTGCTAAGAGCAACCCCCTA-GCA-AGGAAGTCTGTTCGACTTTTAAACCCCCACGTGATC---------------   [490]
026_E__braziliensis39_Gra_SC     CGCCTACCCATTTATGGTAGGTAGATACTGCCCCCTGAGC--AATTAAATGGCCGCGGTATCCTAACCGTGCTAAGGTAGCATAATCATTTGCCTTTTAAATGAAGGCTAGAATGAACGTACTGACGGAAAGCCACTGACTCAACCTTA-TTTATTAAAATTTAAATTAGG-GTAAAAATGCCTTAATGAACTAGAAGGACGACAAGACCCTATAAAACTTTACTACACCAGGTTCTCTTAATAAAGTA--ATAGCCTAAACCTTTAGTGGTTAGCTGGGGCGGCCATCCCCCTCCGGGG-GCCAATACAACACCCTGTGTGACCT-CCCGAACCCCTTTTAGTAGAAAGACCAAGTTACTTTAGGGATAACAGCGTAATTATCTTGTAGAGCCCCTATCGATGAGATAGCTTACGACCTCGATGTTGAATTGGG-GCTCCTGCTAAGAGCAACCCCCTA-GCA-AGGAAGTCTGTTCGACTTTTAACCCCCCACGTGATC---------------   [490]
034_E__braziliensis47_Gra_SC     CGCCTACCCATTTATGGTAGGTAGATACTGCCCCCTGAGC--AATTAAATGGCCGCGGTATCCTAACCGTGCTAAGGTAGCATAATCATTTGCCTTTTAAATGAAGGCTAGAATGAACGTACTGACGGAAAGCCACTGACTCAACCTTA-TTAATTAAAATTTAAATTAGG-GTAAAAATGCCTTAATGAACTAGAAGGACGACAAGACCCTATAAAACTTTACTACACCAGGTTCTCTTAATAAAGTA--ATAGCCTAAACCTTTAGTGGTTAGCTGGGGCGGCCATCCCCCTCCGGGG-GCCAATACAACACCCTGTGTGACCT-CCCGAACCCCTTTTAGTAGAAAGACCAAGTTACTTTAGGGATAACAGCGTAATTATCTTGTAGAGCCCCTATCGATGAGATAGCTTACGACCTCGATGTTGAATTGGG-GCTCCTGCTAAGAGCAACCCCCTA-GCA-AGGAAGTCTGTTCGACTTTTAAACCCCCACGTGATC---------------   [490]
115_E__braziliensis104_Tab_RN    CGCCTGCCCCTTTATGGCAGGTAGATACTGCCCCCTGATCTGTATTTAACGGCCGCGGTATCCTAACCGTGCTAAGGTAGCATAATCACTTGCCTTTTCAATGAAGGCTAGAATGAATGTACTGACGGGAAACTACTGATTCGGCTTTA-CTAAATAAAATTTAAATTAGG-GTAAAAATGCCTTAATACACTAGAAGGACGACAAGACCCTATAAAACTTCACCACGCCAGGTTTAAACAATAGAGTA--AAATTTTAAGCCTCCAGTGGTTTGCTGGGGCGGCTATCCCCCCCCGGGG-GGTAATCCAACACCTTGCGTGACCC-CACGAACCTTTTTTAATAGAAAGACCAAGTTACTTTAGGGATAACAGCGTAATCGCCTCGTAGAGCTCCAATCGATGAGGCAGTTTACGACCTCGATGTTGAATTGGG-GCACCTGCTAAGAGCAACCCCTTA-GCGCAGGAAGTCTGTTCGACTTTTAAACCCCCACGTGATC---------------   [493]
117_280_EB134_AL                 CGCCTGCCCCTTTATGGCAGGTAGATACTGCCCCCTGATCTGTATTTAACGGCCGCGGTATCCTAACCGTGCTAAGGTAGCATAATCACTTGCCTTTTCAATGAAGGCTAGAATGAATGTACTGACGGGAAACTACTGATTCGGCTTTA-CTAAATAAAATTTAAATTAGG-GTAAAAATGCCTTAATACACTAGAAGGACGACAAGACCCTATAAAACTTCACCACGCCAGGTTTAAACAATAGAGTA--AAATTTTAAGCCTCCAGTGGTTTGCTGGGGCGGCTATCCCCCCCCGGGG-GGTAATCCAACACCTTGCGTGACCC-CACGAACCTTTTTTAATAGAAAGACCAAGTTACTTTAGGGATAACAGCGTAATCGCCTCGTAGAGCTCCAATCGATGAGGCAGTTTACGACCTCGATGTTGAATTGGG-GCACCTGCTAAGAGCAACCCCTTA-GCGCAGGAAGTCTGTTCGACTTTTAAACCCCCACGTGATC---------------   [493]
116_E__braziliensis105_Tab_RN    CGCCTGCCCCTTTATGGCAGGTAGATACTGCCCCCTGATCTGTATTTAACGGCCGCGGTATCCTAACCGTGCTAAGGTAGCATAATCACTTGCCTTTTCAATGAAGGCTAGAATGAATGTACTGACGGGAAACTACTGATTCGGCTTTA-CTAAATAAAATTTAAATTAGG-GTAAAAATGCCTTAATACACTAGAAGGACGACAAGACCCTATAAAACTTCACCACGCCAGGTTTAAACAATAGAGTA--AAATTTTAAACCTCCAGTGGTTTGCTGGGGCGGCTATCCCCCCCCGGGG-GGTAATCCAACACCTTGCGTGACCC-CACGAACCTTTTTTAATAGAAAGACCAAGTTACTTTAGGGATAACAGCGTAATCGCCTCGTAGAGCTCCAATCGATGAGGCAGTTTACGACCTCGATGTTGAATTGGG-GCACCTGCTAAGAGCAACCCCTTA-GCGCAGGAAGTCTGTTCGACTTTTAAACCCCCACGTGATC---------------   [493]
Ex_392_2                         ---------------------------------------------------------------------------------ATAATCATTTGCCTTTTAAATGAAGGCTAGAATGAAAGTACTGACGAGGGGCCACTGACTCAACCTTGTTTACCCGAATTTGACCACGGG-GTTAAAATGCCCCGACGCTCTAGAAGGACGACAAGACCCTATAAAACTTCACTACCCCTTGCCAATACCCCAAGGTC-ATTAATAAAGTTGGACGTAGTTTAGCTGGGGCGGCCAACCCCCTCCGGGATTGAGATCTAACACCATGTGTGACCC-CTCGAACATATTTAAATAGAAAGACCAAGTTACTTTAGGGATAACAGCGCAATAACCCCGAAGAGCCCCTATCGATGGGGTTGTTTGCGACCTCGATGTTGAATTGGA-GCCCTCTCCGGAGCAGCCCCCGGG-GAA-AGGGGGTCTGTTCGACCCTTAATCCTCCACGTGAT----------------   [413]
Ex_394_2                         ---------------------------------------------------------------------------------ATAATCATTTGCCTTTTAAATGAAGGCTAGAATGAAAGTACTGACGAGGGGCCACTGACTCAACCTTGCTTACCCGAATTTGACCACGGG-GTTAAAATGCCCCGACGCTCTAGAAGGACGACAAGACCCTATAAAACTTCACTACCCCTTACTAATACCCCAAGGTC-ATTAATAAAGTTGGACGTAGTTTAGCTGGGGCGGCCAACCCCCTCCGGGATTGAGATCTAACACCATGCGTGACCC-TTCGAACATATTTAAATAGAAAGACCAAGTTACTTTAGGGATAACAGCGCAATAACCCCGAAGAGCCCCTATCGATGGGGTTGTTTGCGACCTCGATGTTGAATTGGA-GCCCTCTCCGGAGCAGCCCCCGGG-GAA-AGGGGGTCTGTTCGACCCTTAATCCTCCACGTGAT----------------   [413]
EX_568                           -------------------------------------------------------------------------------------------------------------------------CTGACGAGGGGCCACTGACTCAACCTTGCTTACCCGAATTTGACCACGGG-GTTAAAATGCCCCGACGCTCTAGAAGGACGACAAGACCCTATAAAACTTCACTACCCCTTACTAATACCCCAAGGTC-ATTAATAAAGTTGGACGTAGTTTAGCTGGGGCGGCCAACCCCCTCCGGGATTGAGATCTAACACCATGCGTGACCC-TTCGAACATATTTAAATAGAAAGACCAAGTTACTTTAGGGATAACAGCGCAATAACCCCGAAGAGCCCCTATCGATGGGGTTGTTTGCGACCTCGATGTTGAATTGGA-GCCCTCTCCGGAGCAGCCCCCGGG-AAA-AGGGGGTCTGTTCGACCTTTAATCCTCCACATGAT----------------   [373]
Ex_10_2                          ---------------------------------------------------------------------------------ATAATCATTTGCCTTTTAAATGAAGGCTAGAATGAAAGTACTGACGAGGGGCCACTGACTCAACCTTGCTTACCCGAATTTGACCACGGG-GTCAAAATGCCCCGACGCTCTAGAAGGACGACAAGACCCTATAAAACTTCACTACCCCCTACTAATACCCCAAGGTC-ATTAATAAAGTTGGACGTAGTTTAGCTGGGGCGGCCAACCCCCTCCGGGATTGAGATCTAACACCATGTGTGACCC-CTCGAACATATTTAAATAGAAAGACCAAGTTACTTTAGGGATAACAGCGCAATAACCCCGAAGAGCCCCTATCGATGGGGTTGTTTGCGACCTCGATGTTGAATTGGA-GTCCTCTCCGGAGCAGCCCCCGGG-GAA-AGGGGGTCTGTTCGACCCTTAATCCTCCACGTGAT----------------   [413]
Ex_8_2                           ---------------------------------------------------------------------------------ATAATCATTTGCCTTTTAAATGAAGGCTAGAATGAAAGTACTGACGAGGGGCCACTGACTCAACCTTGCTTACCCGAATTTGACCACGGG-GTCAAAATGCCCCGACGCTCTAGAAGGACGACAAGACCCTATAAAACTTCACTACCCCCTACTAATACCCCAAGGTC-ATTAATAAAGTTGGACGTAGTTTAGCTGGGGCGGCCAACCCCCTCCGGGATTGAGATCTAACACCATGTGTGACCC-CTCGAACATATTTAAATAGAAAGACCAAGTTACTTTAGGGATAACAGCGCAATAACCCCGAAGAGCCCCTATCGATGGGGTTGTTTGCGACCTCGATGTTGAATTGGA-GTCCTCTCCGGAGCAGCCCCCGGG-GAA-AGGGGGTCTGTTCGACCCTTAATCCTCCACGTGAT----------------   [413]
EX_22                            -------------------------------------------------------------------------------------------------------------------------CTGACGAGGGGCCACTGACTCAACCTTGCTTACCCGAATTTGACCACGGG-GTTAAAATGCCCCGACGCTCTAGAAGGACGACAAGACCCTATAAAACTTCACTACCCCTTACTGTTACCCCAAGGTC-ATTAATAAAGTTGGACGTAGTTTAGCTGGGGCGGCCAACCCCCTCCGGGATTGAGATCTAACACCATGCGTGACCC-TTCGAACATATTTAAATAGGAAGACCAAGTTACTTTAGGGATAACAGCGCAATAACCCCGAAGAGCCCCTATCGATGGGGTTGTTTGCGACCTCGATGTTGAATTGGA-GCCCTCTCCGGAGCAGCCCCCGGG-GAA-AGGGGGTCTGTTCGACCCTTAATCCTCCACATGAT----------------   [373]
EX_397_1                         ---------------------------------------------------------------------------------ATAATCATTTGCCTTTTAAATGGAGGCTAGAATGAAAGTACTGACGAGGGGCCACTGACTCAACCTTGTTTACCCGAATTTGACCACGGG-GTTAAAATGCCCCGACGCTCTAGAAGGACGACAAGACCCTATAAAACTTCACTACCCCTTACCAATACCCCAAGGTC-ATTAATAAGGTTGGACGTAGTTTAGCTGGGGCGGCCAACCCCCTCCGGGATTGAGATCTAACACCATGCGTGACCC-TTCGAACATATTTAAATAGAAAGACCAAGTTACTTTAGGGATAACAGCGCAATAACCCCGAAGAGCCCTTATCGATGGGGTTGTTTGCGACCTCGATGTTGAATTGGA-GCCCCCTCCGGAGCAGCCCCCGGG-GAA-AGGGGGTCTGTTCGACCCTTAATCCTCCACGTGAT----------------   [413]
EX_599                           -------------------------------------------------------------------------------------------------------------------------CTGACGAGGGGCCACTGACTCAACCTTGTTTACCCGAATTTGACCACGGG-GTTAAAATGCCCCGACGCTCTAGAAGGACGACAAGACCCTATAAAACTTCACTACCCCTTACCAATACCCCAAGGTC-ATTAATAAGGTTGGACGTAGTTTAGCTGGGGCGGCCAACCCCTTCCGGGATTGAGATCTAACACCATGCGTGACCC-TTCGAACATATTTAAATAGAAAGACCAAGTTACTTTAGGGATAACAGCGCAATAACCCCGAAGAGCCCTTATCGATGGGGTTGTTTGCGACCTCGATGTTGAATTGGA-GCCCCCTCCGGAGCAGCCCCCGGG-GAA-AGGGGGTCTGTTCGACCCTTAATTCTCCACATGAT----------------   [373]
EX_278                           -------------------------------------------------------------------------------------------------------------------------CTGACGAGGGGCCACTGACTCAACCTTGTTTACCCGAATTTGACCACGGG-GTTAAAATGCCCCGACGCTCTAGAAGGACGACAAGACCCTATAAAACTTCACTACCCCTTACCAATACCCCAAGGTC-ATTAATAAGGTTAGACGTAGTTTAGCTGGGGCGGCCAACCCCCTCCGGGATTGAGATCTAACACCATGCGTGACCC-CTCGAACATATTTAAATAGAAAGACCAAGTTACTTTAGGGATAACAGCGCAATAACCCCGAAGAGCCCTTATCGATGGGGTTGTTTGCGACCTCGATGTTGAATTGGA-GCCCCCTCCGGAGCAGCCCCCGGG-GAA-AGGGGGTCTGTTCGACCCTTAATCCTCCACATGAT----------------   [373]
Ex_404_1                         ---------------------------------------------------------------------------------ATAATCATTTGCCTTTTAAATGAAGGCTAGAATGAAAGTACTGACGAGGGGCCACTGACTCAACCTTGCTTATCCGAATTTGACCATGGG-GTTAAAATGCCCCGACGCTCTAGAAGGACGACAAGACCCTATAAAACTTCACTACCCCTTACTATTACCCCAAGGTC-ATTAATAAAGTTGGACGTAGTTTAGCTGGGGCGGCCAACCCCCTCCGGGATTGAGACCTAACACCATGCGTGACCT-TTCGAACATGTTTAAATAGAAAGACCAAGTTACTTTAGGGATAACAGCGCAATAACCCCGAAGAGCCCCTATCGATGGGGTTGTTTGCGACCTCGATGTTGAATTGGA-GTCCTCTCCGGAGCAGCCCCCGGA-GAA-AGGGGGTCTGTTCGACCCTTGATCCTCCACGTGAT----------------   [413]
EX_405                           -------------------------------------------------------------------------------------------------------------------------CTGACGAGGGGCCACTGACTCAACCTTGCTTATCCGAATTTGACCACGGG-GTTAAAATGCCCCGACGCTCTAGAAGGACGACAAGACCCTATAAAACTTCACTACCCCTTACTGTTACCCCAAGGTC-ATTAATAAAGTTGGACGTAGTTTAGCTGGGGCGGCCAACCCCCTCCGGGATTGAGACCTAACACCATGCGTGACCT-TTCGAACATGTTTAAATAGAAAGACCAAGTTACTTTAGGGATAACAGCGCAATAACCCCGAAGAGCCCCTATCGATGGGGTTGTTTGCGACCTCGATGTTGAATTGGA-GTCCTCTCCGGAGCAGCCCCCGGG-GAA-AGGGGGTCTGTTCGACCCTTAATCCTCCACATGAT----------------   [373]
Ex_407_1                         ---------------------------------------------------------------------------------ATAATCATTTGCCTTTTAAATGAAGGCTAGAATGAAAGTACTGACGAGGGGCCACTGACTCAACCTTG-GCACCCGAACTTGACCTCGGG-GTCAAAACGCCCCGATATACTAGAAGGACGACAAGACCCTATAAAACTTCACTACCCTTAGCCAATATCCCAAGATC-ATTAGTAAAGCTGGACGTAGTTTAGCTGGGGCGGCCGACCCTCTCCGGGATTGGAATACAACACCGTGTGTGACCT-CTCGAACATATTTTAATAGAAAGACCAAGTTACTTTAGGGATAACAGCGCAATAACCCCGAAGAGCCCCTATCGATGGGGTTGTTTGCGACCTCGATGTTGAATTGGA-GTCCCCCTCGGAGCAGCCCCCGGG-GAA-AGGGGGTCTGTTCGACCTTTAATCCTCCACGTGAT----------------   [412]
EX59_2                           -------------------------------------------------------------TTGACTGTGGCCAAGGTAGCATAATCATTTGCCTTTTAAATGAAGGCTAGAATGAAAGTACTGACGAGGGGCCGCTGACTCAGCCTTG-GCACCCGAATTTGACCACGGG-GTCAAAACGCCCCGATGTTCTAGAAGGACGACAAGACCCTATAAAACTTCACTACCCTTAGCTAATACCCCAAGATC-ATTAGTAAAGCTGAACGTAGTTTAGCTGGGGCGGCCGACCCTCTCCGGGATTGAAATGCAACACCGTGCGTGACCT-CTCGAACATATTTAAATAGAAAGACCAAGTTACTTTAGGGATAACAGCGCAATAACCCCGAAGAGCCCCTATCGATGGGGTTGTTTGCGACCTCGATGTTGAATTGGA-GTCCCCCCCGGAGCAGCCCCCGGG-GAA-AGGGGGTCTGTTCGACCCTTAATCCTCCACATGAT----------------   [432]
EX_412                           -------------------------------------------------------------------------------------------------------------------------CTGACGGGGGGCCGCTGACTCGACCTTG-CCAGACGAACTTGACTGCGGG-GTTAAAATGCCTCGATGTTCTAGAAGGACGACAAGACCCTATAAAACTTTACTACCCCCGGTTGCCACCCCAAGGTC-ACCCGCAAAACCGAATGTAGTTTAGCTGGGGCGGCCAACCCCCTCCGGGACCGTAACCAAACACCGTGCGTGATCC-CTTGAACATTTATAGATAGGAAGACCAAGTTACTTTAGGGATAACAGCGCAATAATTTCGAAGAGCCCCTATCGATGAAATTGTTTGCGACCTCGATGTTGAATTGGA-GCCCCCCCCGGAGCAGCCCCCGGG-GAA-AGGAGGTCTGTTCGACCTTTAATCCTCCACATGAT----------------   [372]
EX_415                           -------------------------------------------------------------------------------------------------------------------------CTGACGGGGGGCCGCTGACTCGACCTTG-CCAGACGAACTTGACTGCGGG-GTTAAAATGCCTCGATGTTCTAGAAGGACGACAAGACCCTATAAAACTTTACTACCCCCGGTTGCCACCCCAAGGTC-ACCCGCAAAACCGAATGTAGTTTAGCTGGGGCGGCCAACCCCCTCCGGGACCGTAACCAAACACCGTGCGTGATCC-CTTGAACATTTATAGATAGGAAGACCAAGTTACTTTAGGGATAACAGCGCAATAATTTCGAAGAGCCCCTATCGATGAAATTGTTTGCGACCTCGATGTTGAATTGGA-GCCCCCCCCGGAGCAGCCCCCGGG-GAA-AGGAGGTCTGTTCGACCTTTAATCCTCCACATGAT----------------   [372]
Ex_60_1                          ---------------------------------------------------------------------------------ATAATCATTTGCCTTTTAATTGAAGGCTAGAATGAAAGTACTGACGGGGGGCCGCTGACTCGACCTTG-CCAGACGAACTTGACTGCGGG-GTTAAAATGCCTCGATGCTCTAGAAGGACGACAAGACCCTATAAAACTTCACTACCCCCGGTTGCCACCCCAAGGTC-ACCTGCAAAGCCGAATGTAGTTTAGCTGGGGCGGCCAACCCCCTCCGGGACCGTAACCAAACACCGTGCGTGATCC-CTTGAACATTATTAAATAGGAAGACCAAGTTACTTTAGGGATAACAGCGCAATAATTTCGAAGAGCCCCTATCGATGAAATTGGTTGCGACCTCGATGTTGAATTGGA-GCCCCCCCCGGAGCAGCCCCCGGG-GAA-AGGAGGTCTGTTCGACCTTTAATCCTCCACGTGAT----------------   [412]
Ex_59_1                          ---------------------------------------------------------------------------------ATAATCATTTGCCTTTTAATTGAAGGCTAGAATGAAAGTACTGACGGGGGGCCGCTGACTCGACCTTG-CCAGACGAACTTGACTGCGGG-GTTAAAATGCCTCGATGCTCTAGAAGGACGACAAGACCCTATAAAACTTCACTACCCCCGGTTGCCACCCCAAGGTC-ACCTGCAAAGCCGAATGTAGTTTAGCTGGGGCGGCCAACCCCCTCCGGGACCGTAACCAAACACCGTGCGTGATCC-CTTGAACATTATTAAATAGGAAGACCAAGTTACTTTAGGGATAACAGCGCAATAATTTCGAAGAGCCCCTATCGATGAAATTGGTTGCGACCTCGATGTTGAATTGGA-GCCCCCCCCGGAGCAGCCCCCGGG-GAA-AGGAGGTCTGTTCGACCTTTAATCCTCCACGTGAT----------------   [412]
EX59_4                           -------------------------------------------------------------------GTGGCGAAGGTAGCATAATCATTTGCCTTTTAATTGAAGGCTAGAATGAAAGTACTGACGGGGGGCCGCTGACTCGACCTTG-CCAGACGAACTTGACTGCGGG-GTTAAAATGCCTCGATGCTCTAGAAGGACGACAAGACCCTATAAAACTTCACTACCCCCGGTTGCCACCCCAAGGTC-ACCTGCAAAGCCGAATGTAGTTTAGCTGGGGCGGCCAACCCCCTCCGGGACCGTAACCAAACACCGTGCGTGATCC-CTTGAGCATTATTAAATAGGAAGACCAAGTTACTTTAGGGATAACAGCGCAATAATTTCGAAGAGCCCCTATCGATGAAATTGGTTGCGACCTCGATGTTGAATTGGA-GCCCCCCCCGGAGCAGCCCCCGGG-GAA-AGGAGGTCTGTTCGACCTTTAATCCTCCACATGAT----------------   [426]
EX_441_1                         ---------------------------------------------------------------------------------ATAATCATTTGCCTTTTAATTGAAGGCTAGAATGAAAGTACTGACGGGGGGCCGCTGACTCGACCTTG-CTGGACGAACTTGACTGCGGG-GTTAAAATGCCCCGATGCCCTAGAAGGACGACAAGACCCTATAAAACTTTACTACCCCCGGTTACCACTCTAAGGTC-ACCTGCAAAACCGAATGTAGTTTAGCTGGGGCGGCCAACCCCCTCCGGGACCGTAATCAAACACCGTGCGTGATCC-CTTGAACATTTTTAAATAGGAAGACCAAGTTACTTTAGGGATAACAGCGCAATAATTTCGAAGAGCCCCTATCGATGAAGTTGTTTGCGACCTCGATGTTGAATTGGA-GCCCCCCCCGGAGCAGCCCCCGGG-GAA-AGGAGGTCTGTTCGACCTTTAATCCTCCACGTGAT----------------   [412]
EX_71                            ---------------------------------------------------------------------------------ATAATCACTTGCCTTTTAATTGAAGGCTAGAATGAAAGTACTGACGGGGGGCCACTGACTTAACCTTG-GCAGACGAACTTGACCGCGGG-GTTAAAATGCCTCGACGCCCTAGAAGGACGACAAGACCCTATAAAACTTTACTACCCTAGGTTACCACCCTAAGGCC-ACCATTAAGACCGAACGTAGTTTAGCTGGGGCGGCCAACTCCCACCGGGATCGTAACTTAACACCGTGCGTGACCC-CTCGAACATTTTTAAATAGAAAGACCAAGTTACTTTAGGGATAACAGCGCAATAATTTCGAAGAGCCCTCATCGATGAAATTGTTTGCGACCTCGATGTTGAATTGGG-GCCCCCCCCGGAGCAGCTCCCGGG-AAT-AGGAGGTCTGTTCGACCCTTGATCCCCCACGTGAT----------------   [412]
EX_416                           -------------------------------------------------------------------------------------------------------------------------CTGACGGGGGGCCACTGACTTAACCTTG-GCAGACGAACTTGACCGCGGG-GTTAAAATGCCTCGACGCCCTAGAAGGACGACAAGACCCTATAAAACTTTACTACCCTAGGTTACCACCCTAAGGCC-ACCATTAAGACCGAACGTAGTTTAGCTGGGGCGGCCAACTCCCACCGGGATCGTAACTTAACACCGTGCGTGACCC-CTCGAACATTTTTAAATAGAAAGACCAAGTTACTTTAGGGATAACAGCGCAATAATTTCGAAGAGCCCTCATCGATGAAATTGTTTGCGACCTCGATGTTGAATTGGG-GCCCCCCCCGGAGCAGCTCCCGGG-AAT-AGGAGGTCTGTTCGACCCTTGATCCCCCACATGAT----------------   [372]
EX_69                            -------------------------------------------------------------------------------------------------------------------------CTGACGGGGGGCCACTGACTTAACCTTG-GCAGACGAACTTGACCGCGGG-GTTAAAATGCCTCGACGCCCTAGAAGGACGACAAGACCCTATAAAACTTTACTACCCTAGGTTACCACCCTAAGGCC-ACCATTAAGACCGAACGTAGTTTAGCTGGGGCGGCCAACTCCCACCGGGATCGTAACTTAACACCGTGCGTGACCC-CTCGAACATTTTTAAATAGAAAGACCAAGTTACTTTAGGGATAACAGCGCAATAATTTCGAAGAGCCCCCATCGATGAAATTGTTTGCGACCTCGATGTTGAATTGGG-GCCCCCCCCGGAGCAGCTCCCGGG-AAT-AGGAGGTCTGTTCGACCCTTGATCCCCCACATGAT----------------   [372]
EX59_3                           --------------------------------------------------------------------------AGGTAGCATAATCACTTGCCTTTTAATTGAAGGCTGGAATGAAAGTACTGACGGGGGGCCACTGACTTAACCTTG-GCAAACGAACTTGACCGCGGG-GTAAAAATGCCTCGACGTCCTAGAAGGACGACAAGACCCTATAAAACTTTACTACCCTAAGTTACCACCCTAAGGCC-ATTATTAAAACCGGACGTAGTTTAGCTGGGGCGGCCAACTCCCTCCGGGATCGTAATTTAACACCGTGCGTGACCC-CTCGAACATTTTTAAATAGAAAGACCAAGTTACTTTAGGGATAACAGCGCAATAATTTCGAAGAGCCCCTATCGATGAAATTGTTTGCGACCTCGATGTTGAATTGGG-GCCCCCCTCGGAGCAGCTCCCGAG-GAT-AGGAGGTCTGTTCGACCTTTGATCCCCCACATGAT----------------   [419]
EX_413                           -------------------------------------------------------------------------------------------------------------------------CTGACGGGGGGCCACTGACTTAACCTTG-ACAAACGAACTTGACCGCGGG-GTTAAAATGCCTCGACGCTCTAGAAGGACGACAAGACCCTATAAAACTTTACTACCCTAAGTCTCCACCCTAAGGCC-ACCTTTTAAACCGAACGTAGTTTAGCTGGGGCGGCCAACTCCCTCCGAGATCGTAATTTAACACCGTGCGTGACCC-CTCGAACATTTTTACATAGAAAGACCAAGTTACTTTAGGGATAACAGCGCAATAATTTCGAAGAGCCCCTATCGATGAAATTGTTTGCGACCTCGATGTTGAATTGGG-GCCCCCCCCGGAGCAGCTCCCGGG-AAT-AGGAGGTCTGTTCGACCTTTAATCCCCCACATGAT----------------   [372]
Ex1_1                            ---------------------------------------------------------------------------------GTAATCACTTGCCTTTTAATTGGAGGCTAGAATGAAAGTACTGACGGGGGGCCGCTGACTTGACCTTG-CCATTCGAACTTGACCGCGGG-GTTAAAATGCCCCGACGCTCTAGAAGGACGACAAGACCCTATAAAACTTTACTACCCTCAGTTACTATCCTAAGTCC-ACTCGTGAAACTGAACGTAGTTAGGCTGGGGCGGCCAACCCTCTCCGGGATCGCGACCTAACACCGTGCGTGATCC-CTCGAACATGATTGAACAGGAAGACCAAGTTACTTTAGGGATAACAGCGCAATAGCTTCGGAGAGCCCCCATCGATGAAGGCGTTTGCGACCTCGATGTTGAATTGGA-GCCCTCCCCGGAGCAACCCCCGGG-GGA-AGGAGGTCTGTTCGACCTTTGATTCTCCACGTGAT----------------   [412]
EX_Isla                          -------------------------------------------------------------------------------------------------------------------------CTGACGGGGGGCCGCTGACTTGACCTTG-CCATTCGAACTTGACCGCGGG-GTTAAAATGCCCCGACGCTCTAGAAGGACGACAAGACCCTATAAAACTTTACTACCCCCAGTTGCTATCCTAAGTCC-ACCCGTGAAACTGAACGTAGTTAGGCTGGGGCGGCCAACCCTCTCCGGGATCGCGACCTAACACCGTGCGTGATCC-CTCGAACATGATTGAACAGGAAGACCAAGTTACTTTAGGGATAACAGCGCAATAGCTTCGGAGAGCCCCCATCGATGAAGGTGTTTGCGACCTCGATGTTGAATTGGA-GCCCTCCCCGGAGCAACCCCCGGG-GGA-AGGAGGTCTGTTCGACCTTTGATTCTCCACATGAT----------------   [372]
EX428                            ----------------------------------------------------------------------------------------------------------------------GTACTGACGGGGGGCCGCTGACTTGGCCTTG-CCACTCGAACTTGACCGCGGG-GTTAAAATGCCCCGACGCTCTAGAAGGACGACAAGACCCTATAAAACTTTACTACCCCTAGCTGCCATCTTGAGTTC-GCCCATAAAGCTAGACGTAGTTAGGCTGGGGCGGCCAACCCCCTCCGGGATCGCAACCTAACACCGTGCGTGACCC-CTCGAACATAGCTAAACAGGAAGACCAAGTTACTTTAGGGATAACAGCGCAATAGCTTCGGAGAGCCCCCATCGATGAAGCTGTTTGCGACCTCGATGTTGAATTGGA-GCCCTCCCCGGAGCAACCCCCGGG-GGA-AGGAGGTCTGTTCGACCTTTAATTCTCCACAT-------------------   [372]
ECAR19_1                         -----------------------------------------------------------------------------------------------------------------TGAAAGTACTGACGGGGGGCCGCTGACTCGGCCCTG-TCACTTTAACTTGACCACGGG-GTAAAAATGCCCCGACGTTCTAGAAGGACGACAAGACCCTATAAAACTTTACTACTTCGAGGTAACTCCCTCAGACC-AACTTAGAACCTGGATGTAGTTTAGCTGGGGCGGCCAACCCCCTCCGGGACCGTACCCTAACACCGTGCGTGACCT-CTCGAACATTTTTTAATAGAAAGACCAAGTTACTTTAGGGATAACAGCGCAATAGTTCCGAAGAGCCCCTATCGATGGAGCTGATTGCGACCTCGATGTTGAATTGGA-GCCCCACTCGGAGCAGCCCCCGAG-TAA-AGGAGGTCTGTTCGACCTTTAATCCTCCACGTGAT----------------   [380]
CAR14_1                          -------------------------------------------------------------------------------------------------------------------------CTGACGGGGGGCCGCTGACTCGGCCCTG-TCACTTTAACTTGACCACGGG-GTAAAAATGCCCCGACGTTCTAGAAGGACGACAAGACCCTATAAAACTTTACTACTTCGGGGTAACTCCCTCAGACC-AATTTAAAACCTGGATGTAGTTTAGCTGGGGCGGCCAACCCCCTCCGGGACCGTGCCCTAACACCGTGCGTGACCT-CTCGAACATTTTTTAATAGAAAGACCAAGTTACTTTAGGGATAACAGCGCAATAGTTCCGAAGAGCCCCTATCGATGGAGCTGATTGCGACCTCGATGTTGAATTGGA-GCCCCACTCGGAGCAGCCCCCGGG-TAA-AGGAGGTCTGTTCGACCTTTAATCCTCCACATGAT----------------   [372]
CAR9_1                           -------------------------------------------------------------------------------------------------------------------------CTGACGGGGGGCCGCTGACTCGGCCCTG-CCACTTTAACTTGACCACGGG-GTAAAAATGCCCCGACGTTCTAGAAGGACGACAAGACCCTATAAAACTTTACTACTTCAAGGTAACTCCCTCAGACC-AATTTTAAACCTGGGTGTAGTTTAGCTGGGGCGGCCAACCCCCTCCGGGACCGTACCCTAACACCGTGCGTGACCT-CTCGAACATTTTTAAATAGAAAGACCAAGTTACTTTAGGGATAACAGCGCAATAGTTCCGAAGAGCCCCTATCGATGGAACTGATTGCGACCTCGATGTTGAATTGGA-GTCCCACCCGGAGCAGCCCCCGGG-TAA-AGGAGGTCTGTTCGACCTTTAATTCTCCACATGAT----------------   [372]
EX_H79_1                         -------------------------------------------------------------------------------------------------------------------------CTGACGGGGGGCCACTGACTCGGCCTTG-CCATTTTAACTTGACCACGGG-GTAAAAATGCCCCGACGTTCTAGAAGGACGACAAGACCCTATAAAACTTTACTACTTCGCGGCACCTCCCTCAGACC-ATTTCCAAACCTAGACGTAGTTTAGCTGGGGCGGCCAACCCCCTCCGGGACCGTATTCTAACACCGTGCGTGACCC-CTCGAACATTTTTAAATAGAAAGACCAAGTTACTTTAGGGATAACAGCGCAATAGTTCCGAAGAGCCCCTATCGATGGAGCTGTTTGCGACCTCGATGTTGAATTGGA-GCCCCACCCGGAGCAGCCCCCGGG-TAA-AGGAGGTCTGTTCGACCTTTAATCCTCCACAT-------------------   [369]
EX_H80_1                         -------------------------------------------------------------------------------------------------------------------------CTGACGGGGGGCCACTGACTCGGCCCTG-CTACTTTAACTTAACCACGGG-GTAAAAATGCCCCGACGCTCTAGAAGGACGACAAGACCCTATAAAACTTTACTACTTCAAGGCACCTCACTTAGACC-ATAAACAAGCCCGGACGTAGTTTAGCTGGGGCGGCCAACCCCCTCCGGGACCGTATTCTAACACCGTGCGTGACCC-CTCGAACATTATTAAATAGAAAGACCAAGTTACTTTAGGGATAACAGCGCAATAGTTCCGAAGAGCCCCTATCGATGGAGCTGTTTGCGACCTCGATGTTGAATTGGA-GCCCCCCCCGGAGCAGCCCCCGGG-TAA-AGGAGGTCTGTTCGACCTTTAATTCTCCACAT-------------------   [369]
EX_H84_2                         -------------------------------------------------------------------------------------------------------------------------CTGACGGGGGGCCGCTGACTCAGCCTTG-TTACCCTAACTTGACCACGGG-GTAAAAATGCCTCGACGCCCTAGAAGGACGACAAGACCCTATAAAACTTCACTACTTTCAGTTGATCCTTTTAGATTAGAATTTTAATCTGAACGTAGTTTAGCTGGGGCGGCCAACCCTCTCCGGGATTGAAACCTAACACCGTGCGTGGTCC-CTCGATCATACTTTAATAGAAAGACCAAGTTACTTTAGGGATAACAGCGCAATAATTCCGAAGAGCCCCTATCGATGGAGTTGTTTGCGACCTCGATGTTGAATTGGA-GCCCTGCTCGGAGCAGCCCCCGAG-CAA-AGGAGGTCTGTTCGACCTTTAATTCTCCACAT-------------------   [370]
CAR45_1                          -------------------------------------------------------------------------------------------------------------------------CTGACGGGGGGCCGCTGACTCAGCCTTG-TTACCCTAACTTGACCACGGG-GTAAAAATGCCTCGACGCCCTAGAAGGACGACAAGACCCTATAAAACTTCACTACTTTCAGTTGATCCTTTTAGATTAAAATTTTAATCTGAACGTAGTTTAGCTGGGGCGGCCAACCCTCTCCGGGATTGTAACCTAACACCGTGCGTGGTCC-CTCGATCATACTTTAATAGAAAGACCAAGTTACTTTAGGGATAACAGCGCAATAATTCCGAAGAGCCCCTATCGATGGAGTTGTTTGCGACCTCGATGTTGAATTGGA-GCCCTGCTCGGAGCAGCCCCCGAG-CAA-AGGAGGTCTGTTCGACCTTTAATTCTCCACATGAT----------------   [373]
CAR11_2                          -------------------------------------------------------------------------------------------------------------------------CTGACGGGGGGCCGCTGACTCAGCCTTG-CTATCCTAACTTGACCACGGG-GTAAAAATGCCTCGACGCCCTAGAAGGACGACAAGACCCTATAAAACTTCACTACTTTCAGTTGATCCTTTTAGATTAGAATTTGAATCTGAACGTAGTTTAGCTGGGGCGGCCAACCCTCTCCGGGATTGCAACCTAACACCGTGCGTGGTCT-CTCGATCATACTTTAATAGAAAGACCAAGTTACTTTAGGGATAACAGCGCAATAATTCCGAAGAGCCCCTATCGATGGAGTTGTTTGCGACCTCGATGTTGAATTGGA-GCCCTGCTCGGAGCAGCCCCCGAA-CAA-AGGAGGTCTGTTCGACCTTTAATTCTCCACATGAT----------------   [373]
CAR_28_1                         -------------------------------------------------------------------------------------------------------------------------CTGACGGGGGGCCGCTGATTCAGTCTCA-ACCCTCGAACTTAACCACGGG-GTTAAAATGCCCCGACGCTCTAGAAGGACGACAAGACCCTATAAAACTTTACTACCCCTTTCTAACCCCCTAAGACC-ATTTCTAAAATAAGACGTAGTTTAGCTGGGGCGGCCAACCCTCTCCGGGACCGCAACCTAACACCGTGCGTGATCT-CTCGAACATAAATATATAGAAAGACCAAGTTACTTTAGGGATAACAGCGCAATAATTTCGAAGAGCCCCTATCGATGAAGTTGTTTGCGACCTCGATGTTGAATTGGA-GCCCTGCTCGGAGCAGCCTCTGAG-AAT-AGGAGGTCTGTTCGACCTTTAACCCTCCACATGAT----------------   [372]
Ex_Dzilam                        --------------------------------------------------GGCCGCGGTACCTTAACCGTGCTAAGGTAGCATAATCATTTGCCTTTTAAATGAAGGCTAGAATGAAAGTACTGACGGGGGGCCGCTGACTCGGCCCTG-TCACTTTAACTTGACCACGGG-GTAAAAATGCCCCGACGTTCTAGAAGGACGACAAGACCCTATAAAACTTTACTACTTCGGGGTAACTCCCTCAGACCAACTTAGAACCTG-GATGTAGTTTAGCTGGGGCGGCCAACCCCCTCCGGGACCGTACCCTAACACCGTGCGTGACCT-CTCGAACATTTTTTAATAGAAAGACCAAGTTACTTTAGGGATAACAGCGCAATAGTTCCGAAGAGCCCTTATCGATGGAGCTGATTGCGACCTCGATGTTGAATTGGA-GCCCCACTCGGAGCAGCCCCCGAG-TAA-AGGAGGTCTGTTCGACCTTTAATCCTCCACGTGATCTGA------------   [447]
;
END;


BEGIN paup;


charset trust = 135-149  154-171  173-225  274-300  302-324  330-436  438-457  465-496;
exclude all;
include trust;
END;

[annotations for replacing tip labels in FigTree
Names	Tip Label
EXCAR8_1	SM, Colombia (EXCAR8_1)
EX_124	SF, Mexico (EX_124)
EX_565	SR, Mexico (EX_565)
EX_270	SLG, Mexico (EX_270)
CAR15_1	CAL, Costa Rica (CAR15_1)
Ebra5	ARI, Chile (Ebra5_Ar13)
Ebra2	ARI, Chile (Ebra2_Ar7)
Ebra1	ARI, Chile (Ebra1_Ar6)
Ebra4	ARI, Chile (Ebra4_Ar18)
Ebra3	ARI, Chile (Ebra3_Ar16)
CAR38_1	CAT, Brazil (CAR38_1)
EX_BA_3	BA, Brazil (EX_BA_3)
EX_MA_3	MA, Brazil (EX_MA_3)
Ebra7	CLD, Chile (Ebra7_Ca8)
Ebra10	ALD, Chile (Ebra10_PA21)
Ebra9	ALD, Chile (Ebra9_PA19)
Ebra8	CLD, Chile (Ebra8_Ca15)
Ebra12	PNG, Chile (Ebra12_Pan9)
Ebra11	PNG, Chile (Ebra11_Pan5)
EX_RJ_2	RJ, Brazil (EX_RJ_2)
EX_SC_2	SC, Brazil (EX_SC_2)
EXK	E. chiltoni, Korea (EXK)
EX_PL	E. chiltoni, USA (EX_PL)
Ehir2	E. hirsuticauda TRN, Chile (Ehir2_E.Tra28)
005_E__braziliensis57_For_RJ	RJ, Brazil (005_57_For_RJ)
011_E__braziliensis63_For_RJ	RJ, Brazil (011_63_For_RJ) 
016_E__braziliensis69_For_RJ	RJ, Brazil (016_69_For_RJ)
018_E__braziliensis71_For_RJ	RJ, Brazil (018_71_For_RJ)
026_E__braziliensis39_Gra_SC	SC, Brazil (026_39_Gra_SC)
034_E__braziliensis47_Gra_SC	SC, Brazil (034_47_Gra_SC)
035_E__braziliensis48_Gra_SC	SC, Brazil (035_48_Gra_SC)
036_E__braziliensis49_Gra_SC	SC, Brazil (036_49_Gra_SC)
060_E__braziliensis16_Can_BA	BA, Brazil (060_16_Can_BA)
061_E__braziliensis19_Can_BA	BA, Brazil (061_19_Can_BA)
062_E__braziliensis20_Can_BA	BA, Brazil (062_20_Can_BA)
080_E__braziliensis90_Sma_MA	MA, Brazil (080_90_Sma_MA)
081_E__braziliensis91_Sma_MA	MA, Brazil (081_91_Sma_MA)
082_E__braziliensis92_Sma_MA	MA, Brazil (082_92_Sma_MA)
095_E__braziliensis108_Tab_RN	RN, Brazil (095_108_Tab_RN)
096_E__braziliensis109_Tab_RN	RN, Brazil (096_109_Tab_RN)
097_E__braziliensis110_Tab_RN	RN, Brazil (097_110_Tab_RN)
098_E__braziliensis111_Tab_RN	RN, Brazil (098_111_Tab_RN)
100_E__braziliensis115_Sue_FN	FN, Brazil (100_115_Sue_FN)
101_E__braziliensis116_Sue_FN	FN, Brazil (101_116_Sue_FN)
102_E__braziliensis117_Sue_FN	FN, Brazil (102_117_Sue_FN)
103_267_EB153_PA	PA, Brazil (103_267_EB153_PA)
104_268_EB154_PA	PA, Brazil (104_268_EB154_PA)
106_275_EB146_AL	AL, Brazil (106_275_EB146_AL)
107_276_EB147_AL	AL, Brazil (107_276_EB147_AL)
108_277_EB155_ES	ES, Brazil (108_277_EB155_ES)
109_292_EB149_AL	AL, Brazil (109_292_EB149_AL)
110_295_EB152_AL	AL, Brazil (110_295_EB152_AL)
115_E__braziliensis104_Tab_RN	RN, Brazil (115_104_Tab_RN)
116_E__braziliensis105_Tab_RN	RN, Brazil (116_105_Tab_RN)
117_280_EB134_AL	AL, Brazil (117_280_EB134_AL)
CAR_28_1	GUA, Venezuela (CAR_28_1)
CAR11_2	PRS, Puerto Rico (CAR11_2)
CAR14_1	CAH, Costa Rica (CAR14_1)
CAR45_1	PCH, Aruba  (CAR45_1)
CAR9_1	PRN, Puerto Rico (CAR9_1)
ECAR19_1	POR, Panama (ECAR19_1)
Ex_10_2	ISD, Mexico (Ex_10_2)
EX_22	VIB, Mexico (EX_22)
EX_278	SFL, Mexico (EX_278)
Ex_392_2	GYM, Mexico (Ex_392_2)
Ex_394_2	ANG, Mexico (Ex_394_2)
EX_397_1	PUE, Mexico (EX_397_1)
Ex_404_1	SRO, Mexico (Ex_404_1)
EX_405	SBR, Mexico (EX_405)
Ex_407_1	LOR, Mexico (Ex_407_1)
EX_412	CAJ, Mexico (EX_412)
EX_413	CAJ, Mexico (EX_413)
EX_415	LPZ, Mexico (EX_415)
EX_416	BRR, Mexico (EX_416)
EX_441_1	BAR, Mexico (EX_441_1)
EX_568	SSP, Mexico (EX_568)
Ex_59_1	LPZ, Mexico (Ex_59_1)
EX_599	LCO, Mexico (EX_599)
Ex_60_1	ESP, Mexico (Ex_60_1)
EX_69	ARC, Mexico (EX_69)
EX_71	CBP, Mexico (EX_71)
Ex_8_2	TOR, Mexico (Ex_8_2)
EX_H79_1	NAS, Bahamas (EX_H79_1)
EX_H80_1	ROY, Jamaica (EX_H80_1)
EX_H84_2	T&T, Trinidad and Tobago (EX_H84_2)
EX_Isla	COR, Mexico (EX_Isla)
Ex1_1	MAZ, Mexico (Ex1_1)
EX428	CRZ, Mexico (EX428)
EX59_2	LPZ, Mexico (EX59_2)
EX59_3	LPZ, Mexico (EX59_3)
EX59_4	LPZ, Mexico (EX59_4)
EX_Dzilam	DZI, Mexico (EX_Dzilam)
ExciTulum1	YUC, Mexico (ExciTulum1)
ExciTulum3	YUC, Mexico (ExciTulum3)
Exci5Tulum	YUC, Mexico (Exci5Tulum)
Exci4Tulum	YUC, Mexico (Exci4Tulum)
]
